# Supplementary material for: Common and unique testosterone and 17 beta-estradiol degradation mechanisms in Comamonas testosteroni JLU460ET by transcriptome analysis
Source: Front Microbiol. 2023 Oct 26;14:1238855. doi: 10.3389/fmicb.2023.1238855 (PMC10637631; doi:10.3389/fmicb.2023.1238855)
Supplement: Supplementary file 3 [file Table_3.xls]

gene_id	G1_13_1_count	G1_13_2_count	G1_13_3_count	G1_3_1_count	G1_3_2_count	G1_3_3_count	G1_E2_13_1_count	G1_E2_13_2_count	G1_E2_13_3_count	G1_E2_3_1_count	G1_E2_3_2_count	G1_E2_3_3_count	G1_T_13_1_count	G1_T_13_2_count	G1_T_13_3_count	G1_T_3_1_count	G1_T_3_2_count	G1_T_3_3_count	G1_13_1_fpkm	G1_13_2_fpkm	G1_13_3_fpkm	G1_3_1_fpkm	G1_3_2_fpkm	G1_3_3_fpkm	G1_E2_13_1_fpkm	G1_E2_13_2_fpkm	G1_E2_13_3_fpkm	G1_E2_3_1_fpkm	G1_E2_3_2_fpkm	G1_E2_3_3_fpkm	G1_T_13_1_fpkm	G1_T_13_2_fpkm	G1_T_13_3_fpkm	G1_T_3_1_fpkm	G1_T_3_2_fpkm	G1_T_3_3_fpkm	G1_E2_13vsG1_E2_3_G1_E2_13	G1_E2_13vsG1_E2_3_G1_E2_3	G1_E2_13vsG1_E2_3_log2FoldChange	G1_E2_13vsG1_E2_3_pvalue	G1_E2_13vsG1_E2_3_padj	G1_T_3vsG1_3_G1_T_3	G1_T_3vsG1_3_G1_3	G1_T_3vsG1_3_log2FoldChange	G1_T_3vsG1_3_pvalue	G1_T_3vsG1_3_padj	G1_13vsG1_3_G1_13	G1_13vsG1_3_G1_3	G1_13vsG1_3_log2FoldChange
Novel00256	35179	42785	40290	102672	81041	85875	9830	1223	2200	33342	13566	26071	10640	12471	13176	63875	62865	58165	31002.3391226602	66712.1988259008	59590.180382011	148435.834094706	124294.136574636	130510.305119799	7451.28323012578	879.658069561143	1925.66955013579	33587.6688724176	11232.7888410197	20209.0296882771	8869.91795042543	8839.26979623648	10251.6089156554	101473.679034763	100610.153247199	97075.6338361998	4024.00629108823	28103.6432704438	-2.80404652616365	0.00431691182616444	0.020829949347036	64629.3031693535	84627.5370697484	-0.388944931766032	8.16201452184099e-09	3.15652892626093e-08	38565.5064973852	97058.9583458314	-1.33157824400975
CT.G1_GM004951	43105	69773	65436	56328	51084	52786	11547	4309	7982	39652	17089	34790	2723	2931	2114	36428	38558	36499	3683.03968425964	10547.9701430002	9383.43722240227	7895.48554880063	7596.23729709133	7777.93993091884	848.622409631436	300.491162960328	677.389689751685	3872.76450961642	1371.89289955969	2614.6284196022	220.086494077711	201.418197648573	159.470811165854	5610.81045572008	5982.94714275265	5906.05170421471	7364.33309914749	35028.2206693647	-2.24988667780975	3.04145803184819e-07	4.80362237607363e-06	38985.3499763708	50361.4664642619	-0.36939578354955	3.34357939005109e-13	1.99896416268484e-12	59475.1025666703	57726.0074941517	0.0430469028818979
CT.G1_GM004594	48385	75209	69368	33045	35630	29777	10028	2529	7600	38041	14093	42383	25992	18833	20252	22696	23815	24590	13662.2659814209	37573.7508483282	32872.870134749	15307.1208029474	17509.0543569523	14499.733296524	2435.52671278778	582.823804517965	2131.44285134648	12278.3825102079	3738.86902896004	10526.4149197077	6942.54480179915	4276.96439830268	5048.67460722598	11552.4163967587	12211.9352981171	13149.4639672609	6273.16821262112	35959.610980718	-2.51912074041971	6.73347138458682e-07	9.64082071138973e-06	24883.1041037089	30983.0040582453	-0.316317304278736	1.11033977375488e-05	2.87542305199973e-05	64132.0762796636	35497.6098275691	0.853308061088083
sRNA00340	32346	29831	38643	52948	60208	47032	8410	2478	5941	24229	8065	23234	5039	4754	2947	42406	43465	39159	26879.0064089746	43859.4505834201	53892.6977210206	72180.1784747772	87072.6390602254	67398.9542632382	6011.11734043388	1680.62334610469	4903.43351121886	23014.7023160746	6296.82770204361	16982.1789676736	3960.99221651562	3177.28332952536	2162.072415432	63523.0670085261	65592.5070578544	61625.6838048307	5217.59383166986	21320.0897147155	-2.03075293364694	4.15659363042472e-05	0.000373483955531418	43697.0153721421	50428.4891271638	-0.206694323343853	0.00818009145245964	0.0138606476257841	32544.053627044	57768.0956365634	-0.82790825212829
CT.G1_GM000108	35195	46800	43526	39108	35496	36607	6844	2166	4616	28353	8801	29651	5184	4635	4141	29254	32625	32024	8043.87481986624	18924.8712372147	16695.5046834158	14663.096851254	14118.8273496682	14428.3130146114	1345.4294077161	404.035241575761	1047.84789144894	7407.31127198992	1889.91018072447	5960.74411186288	1120.76956441601	851.997284248213	835.578074890542	12052.6102194131	13541.1881445528	13861.0918348458	4215.21340135406	25590.3033864056	-2.60192147509175	1.70545706932501e-07	2.88702787868057e-06	32854.413176198	34961.4352142447	-0.0896943098566114	0.133767723186174	0.178961101692692	41221.9906013975	40073.9510653852	0.0407227804457402
CT.G1_GM003774	17579	29883	25342	33746	30365	30571	2930	752	2390	24438	9551	26991	11266	9605	7495	19915	20457	20943	8334.41072224968	25067.3066510666	20164.5288665162	26246.9472003252	25054.6820660846	24995.2485765118	1194.85425456027	290.987969985565	1125.45139394934	13244.1361437067	4254.55740108833	11255.8036268729	5052.62982797605	3662.53884868019	3137.25515284125	17020.50980963	17613.4566942045	18804.2993116413	1893.63331614987	23179.215527235	-3.61366215947824	6.25422108422291e-13	3.99200849638884e-11	21454.8641777375	29759.2483088166	-0.472067869333263	3.43308235939724e-17	2.80231069389732e-16	24291.6800990825	34113.5837758976	-0.489924552741485
CT.G1_GM002212	10749	16521	13399	15764	12728	15071	2174	353	826	15803	6952	17587	2862	2180	1928	10435	12041	12310	6561.01127859565	17841.9286783702	13725.923330687	15785.0117819551	13520.6560830222	15863.9697730778	1141.37627909508	175.8546628715	500.761438757958	11026.0385068273	3986.91791765148	9442.15846465344	1652.49195132645	1070.19607326299	1038.98008329366	11481.7132305262	13347.1086546095	14229.7838853607	1027.73899895269	15283.3827220002	-3.89440584030558	3.98300721688476e-13	2.62450195968492e-11	12177.0372212551	13685.7347895471	-0.168563793627107	0.0346133291307448	0.0528963557010534	13447.281945869	15691.5770714832	-0.222749210929252
CT.G1_GM000826	17895	26617	25501	8409	8185	7835	3561	1828	2947	8828	4052	17363	7481	4515	7737	5272	5495	5438	2468.34838784617	6495.85923410997	5903.34854558417	1902.80756520955	1964.8450898749	1863.7207367073	422.486960104355	205.791487856877	403.741135234923	1391.92015028161	525.132624909893	2106.57205738653	976.115953658462	500.883409405633	942.203737136357	1310.87619398815	1376.46245237795	1420.53352405602	2577.1891209487	11180.0385120679	-2.11707788964834	3.92767168821798e-06	4.64710727776133e-05	5668.80554777677	7683.26848484621	-0.438723453208975	4.22009633532353e-15	2.94924997315647e-14	23222.0288632526	8805.10536468681	1.39903737205316
CT.G1_GM000065	7974	15232	10465	23245	20997	21987	2747	1437	2248	10598	3984	8649	1240	1194	1102	10777	11339	11042	1770.85392494982	5985.02797113863	3900.42741109378	8468.60390259989	8115.18889519841	8420.53268384555	524.724989786794	260.459220631374	495.850692084481	2690.343077343	831.286344556016	1689.46501874361	260.492482275204	213.262733721587	216.065572651245	4314.3553300823	4573.02083907236	4643.99538812691	1987.23239442272	8952.12848309988	-2.17143909306091	3.89440210331706e-07	5.95134565813639e-06	11597.9054134651	20820.7053111548	-0.844188295481475	1.09242081736608e-56	2.38000008680254e-55	11260.9696335148	23865.3207244746	-1.0836647804941
CT.G1_GM002406	13492	16497	18838	13012	11902	12379	2575	1260	2219	8997	4662	11908	2064	2231	1509	7941	8442	7513	3788.68850290274	8196.34609244821	8877.97300741807	5994.21594941286	5816.57579153955	5994.66906488266	621.951303303836	288.77498779779	618.896432889936	2887.93577926664	1230.01284386095	2941.22462426692	548.263409508473	503.867417782629	374.109966979658	4019.75222597258	4305.06619389942	3995.42963283886	1875.49714052856	9577.6359577142	-2.35243027415475	9.62173404772151e-09	2.27652456542229e-07	8351.58277502614	11725.2443077368	-0.489471419840096	2.18123454400348e-19	2.03249891604099e-18	16053.9448073967	13439.2341703085	0.256411510730293
CT.G1_GM004862	10832	10371	11872	16783	14066	14693	836	328	503	14002	3924	12543	773	787	202	9065	8997	8782	9201.24506647744	15586.9566349919	16924.9850844465	23387.4732549926	20794.2584547539	21523.6294955344	610.816563466047	227.398843565847	424.379152714964	13595.8155233308	3131.78366750618	9371.65232600724	621.132769883188	537.671252725083	151.490984309423	13880.8888217523	13878.9811245205	14127.6168884151	512.569690191468	11781.2269719128	-4.522629948597	1.47841787461687e-20	4.52987236782609e-18	9387.62721070676	14305.104033755	-0.607752304520361	1.43749040144679e-24	1.69562933288193e-23	10650.0016681786	16402.4263986291	-0.623157899490745
CT.G1_GM004209	4607	2867	3426	11992	10765	11480	743	516	516	12885	4938	13511	2354	2023	2480	13716	14580	15089	726.950579087903	800.418492608826	907.278236681159	3104.23118270981	2956.21207582774	3123.88936846027	100.842143775151	66.4527316015878	80.8694493599104	2324.06537701315	732.086789092392	1875.21456828782	351.366324033265	256.735955624764	345.490274733198	3901.44664343665	4177.97769112942	4509.04597066957	542.972524353069	11942.7153029636	-4.45906589879103	1.51417251918417e-27	1.3255498853658e-24	15184.4421848434	10763.3582325768	0.496414005668718	9.96176166741654e-16	7.28624909533143e-15	3371.74233755676	12337.2720802231	-1.87156567703357
CT.G1_GM003061	4534	5231	5622	13610	12956	13374	1158	875	946	11390	4906	11696	2590	2082	2295	11021	11865	11759	596.34695475402	1217.3205581217	1241.00860114023	2936.64451701732	2965.67330096136	3033.51321606236	131.00643565248	93.9294987191736	123.582431645489	1712.45219874474	606.275255905507	1353.10546919605	322.24356696523	220.243121335959	266.500268788344	2613.06379866468	2834.04766823239	2929.04072683932	914.195702469976	10645.5180388463	-3.54158613140824	5.45910899920452e-20	1.5206099975966e-17	12121.0425103498	12562.5748312209	-0.0516440780174314	0.361515286768015	0.428936087613191	5022.34356133872	14396.64211029	-1.51951590026564
CT.G1_GM004181	3577	2781	3186	13687	12555	12800	870	770	792	11394	4540	10355	2241	2196	1955	13624	15163	15279	418.62000420733	575.843902827321	625.767882430347	2627.75618875519	2557.12897096174	2583.31930636861	87.576356200945	73.5475523840142	92.0607119031624	1524.24400653439	499.208188081401	1065.92817198359	248.090363898965	206.698588746397	201.997163377651	2874.20137847482	3222.61252474291	3386.36290708545	746.390187624832	10069.53241414	-3.75391100418908	8.68705243743608e-22	4.09494287204679e-19	15421.4035900082	12274.4733119862	0.329230415659519	1.66650706652963e-07	5.50585874867479e-07	3013.18998838333	14069.0026022895	-2.22349547006176
CT.G1_GM000055	537	1067	276	34801	34031	32776	863	1000	1032	385	700	3296	752	902	793	1673	1748	1778	98.9847628625328	347.98556336487	85.3826448355803	10523.5325216218	10917.0085454605	10418.785444875	136.826884485113	150.442493427764	188.939111343588	81.1207643519127	121.231899798946	534.389681842727	131.123008111135	133.722576853441	129.051994224883	555.90620680159	585.136793775425	620.673706515473	890.835269531911	1527.01664697676	-0.77778221006044	0.149861815931443	0.238905621235141	1819.19576720849	31959.5823397678	-4.135097110455	0	0	617.653594318867	36624.9581570378	-5.89062768571821
CT.G1_GM004592	2534	1397	2172	8132	8540	7585	592	504	449	8446	3178	10935	5858	5148	6169	14450	15879	16220	484.616943441582	472.706023107448	697.137210990108	2551.32107359508	2842.39697449251	2501.58146894054	97.382354705755	78.6681580267149	85.2877062140562	1846.37667001822	571.045463927262	1839.44823535918	1059.76202441472	791.834937536677	1041.60780436331	4981.62866206407	5514.89248827185	5874.62789776186	471.931588518293	8523.19880652343	-4.17467061849631	1.88899676101615e-23	1.05234292286427e-20	16291.7494617458	7633.25828448163	1.0937753333716	1.18350718518167e-55	2.55120809425428e-54	1892.94286767859	8745.82283126768	-2.2081037142174
CT.G1_GM001162	7672	6171	7466	12401	10628	11511	570	268	429	7898	3781	10613	1485	1312	1078	9724	10586	11012	2406.27038347966	3424.4759803132	3929.97943107437	6380.699645744	5801.25900159795	6226.09822464316	153.772001991452	68.6036286029797	133.641466779424	2831.58892035027	1114.21068424755	2927.8632976554	440.584573960331	330.958702097692	298.505311961417	5497.84260624595	6029.61578717722	6540.93094652601	391.115420116148	8362.63802698006	-4.41850007161854	1.11318099068581e-25	8.52696638865329e-23	10963.9840490005	10853.7850806148	0.0144979065956506	0.83117851415411	0.864651633585635	6768.55434946233	12443.1408658912	-0.878580253181905
CT.G1_GM000987	5581	8080	7854	10567	10155	10382	1923	712	1355	9930	4004	10292	2612	2117	2117	7551	8409	8867	1429.38145442901	3661.42571726827	3375.93034715126	4439.80187930368	4526.37911456956	4585.47391738462	423.625394272273	148.830717568528	344.685905828612	2907.11767981475	963.507276804108	2318.52988307398	632.814315406874	436.074926865203	478.690104656524	3486.19849916051	3911.1312573569	4300.8110107441	1233.4739208867	9226.08459961356	-2.90301329859427	1.33527033610571e-10	5.11408538728488e-09	8692.33726460399	9783.94567565636	-0.170730739484965	0.0137290863841959	0.0224431153121622	7125.00389134525	11212.0514695024	-0.654230467540293
CT.G1_GM004037	8407	9319	8342	7763	7739	7603	1775	833	1466	8597	3105	10909	2995	2189	2140	6709	7851	7877	2309.86357504795	4530.19963811039	3846.64341224053	3499.05389525386	3700.53918737366	3602.44497426407	419.47899772459	186.795644622658	400.062056478469	2700.03536777937	801.551990867453	2636.37402740063	778.411263903432	483.721267996537	519.106572691681	3322.87952467173	3917.34821970703	4098.67665716798	1261.25515370053	8557.91192339373	-2.76243462578964	1.55434531522183e-09	4.73881994610914e-08	7853.1559993863	7269.51515738209	0.1113819448736	0.118196164178586	0.159523129872422	8415.62759962648	8329.77329011471	0.0146607408772464
Novel00905	6583	9501	9286	9731	10412	9873	3116	2187	2591	6520	3366	5365	1744	1933	1810	6509	7170	6886	569.958989067238	1455.43165644239	1349.31979568353	1382.14302910801	1568.87661554603	1474.1306355348	232.051180808166	154.541455055747	222.810306049552	645.27463145861	273.815906595161	408.569815473512	142.834538202361	134.60331150819	138.355299462931	1015.88733198083	1127.35533961844	1129.07892397354	2427.33048213222	5815.88471421841	-1.26050731522691	0.000488829550615812	0.00322448599157556	7193.39534696993	9449.78141936023	-0.393583340415855	8.20015140370988e-10	3.53779611652656e-09	8401.26740426551	10825.3072583567	-0.365848747163545
CT.G1_GM003071	6356	9876	7169	8602	7701	8101	1777	917	1325	7830	3251	10492	4807	3617	4653	4748	5081	5391	674.888220579424	1855.37537034977	1277.53556762126	1498.38411591675	1423.08211609608	1483.38428625302	162.293814784564	79.4682696455341	139.737171308978	950.357409188686	324.331954098579	979.902896082158	482.824260159846	308.887693949591	436.192790836477	908.803917894099	979.758573603543	1084.06374751545	1238.45715731228	8121.00123709503	-2.7131227515136	3.27681346088641e-10	1.14092686865409e-08	5328.30678446142	7671.38923791391	-0.52594351322219	3.61343584834862e-15	2.53686402105393e-14	7716.76817664928	8793.45868556153	-0.18855965531822
Novel00255	4938	5937	5882	14461	12126	12049	1640	296	451	5283	2035	3551	1758	1801	1886	8757	9673	8729	4415.352963759	9392.56342756844	8826.85152740765	21212.3327013518	18869.7776663658	18579.4317947103	1261.31851433432	216.01430582635	400.533635815525	5399.7318736238	1709.63564659453	2792.81271664646	1486.96317757833	1295.18615148515	1488.85876189459	14115.0107018997	15707.15202348	14781.4270600121	725.902327471064	4217.16259781434	-2.53836044073066	0.00500947923868768	0.0235414791216857	9494.44705065428	12133.2276561063	-0.353848006336295	8.54113607018676e-08	2.92443148890846e-07	5470.4832651627	13913.2014877192	-1.34690925402713
CT.G1_GM001013	6855	9739	10491	10159	9442	9616	2020	1478	1691	5455	3349	8831	3715	2192	2434	4095	4515	4618	720.368837625472	1810.77533608111	1850.25167269704	1751.35497909313	1726.81706707952	1742.64528430939	182.585131682743	126.764706106483	176.497750955956	655.268749646392	330.664381048526	816.270577906139	369.294873119757	185.264473358055	225.821612213414	775.734104435787	861.642537577268	919.049529013669	1594.60810582883	6527.64761698984	-2.03335769143365	3.53765769323654e-08	7.13117313952418e-07	4629.80061771901	9186.86638596373	-0.988738509274024	1.45335866472335e-53	3.05754699155888e-52	8990.12235641079	10529.4014883646	-0.228122266363798
CT.G1_GM000819	4001	5555	4284	13385	12664	12254	1172	697	856	9860	3457	8001	2686	1902	1573	5409	5976	6052	1203.06210085411	2955.33218845879	2161.89907991344	6602.57940147137	6627.12670787157	6354.25227083101	303.119368413519	171.052227461035	255.64739332079	3389.01626088919	976.660635126596	2116.12132876382	763.998497936436	459.974912092795	417.585767666211	2931.8921901062	3263.26243261557	3446.32272402271	837.173361287488	8233.03779316545	-3.29779020003498	9.69963966794905e-15	9.0059684674533e-13	6102.41244918068	12043.6058474046	-0.98089899163589	7.87484948063789e-54	1.66240788001604e-52	4531.06573723205	13803.5880623313	-1.60734482451377
CT.G1_GM003901	211	620	542	212	183	200	603	372	352	2543	657	218	4297	3716	2654	26591	27697	27812	58.1299465755142	302.212138745357	250.601239776627	95.8140266787033	87.741173015705	95.0198950948928	142.889843955784	83.6443999405027	96.3181742554407	800.831360983106	170.062143115262	52.8263691492293	1119.82413713705	823.37430892259	645.529150158753	13205.7678803554	13857.0925517819	14510.6617676427	404.82030417032	1414.51484043251	-1.80474754764541	0.0830954826412597	0.157441920616788	28723.978116147	186.994279438746	7.26242954769421	0	0	474.116632288219	214.366596497003	1.14368263405192
CT.G1_GM003864	132	297	206	99	103	102	475	262	329	1656	583	148	1995	1236	900	26774	29148	30133	26.4867950773231	105.442252751865	69.3727899576318	32.5886550776343	35.9689353258091	35.2957759929257	81.9814643163091	42.9075021708171	65.5691400775926	379.8333169497	109.912945059844	26.1212523894007	378.6739085627	199.470230327928	159.439330176753	9684.56816205611	10621.507479331	11450.7882004156	327.405903325303	972.944287929359	-1.57102377826392	0.116132201663835	0.198481981340086	30120.968736717	95.6943737660274	8.29911355593032	0	0	214.815711605204	109.630285801061	0.967232877004882
CT.G1_GM000837	6537	329	9169	9871	8564	9046	370	444	308	9101	3642	9034	1317	1043	441	8101	8302	8321	2258.78898678979	201.13878430548	5317.2319968691	5595.43804313764	5150.0175995444	5390.39812339844	109.967786140185	125.215072190867	105.705114966776	3594.7073055762	1182.39321174079	2745.70618863055	430.477001128507	289.858221485028	134.534366330839	5046.00096904723	5209.5693500441	5445.15477167095	341.073685828069	8310.04052925847	-4.60642809146512	1.80946376865809e-31	2.21767879486735e-28	8649.41185967378	8635.78598689358	0.00218595832211291	0.969820760107642	0.975397189646621	4975.27160929228	9900.21466317469	-0.992693016878119
CT.G1_GM001515	8188	48	8800	10154	8861	9642	128	128	97	12995	5005	11958	838	651	118	5155	5461	5338	4173.17916936765	43.2845772912704	7527.28447151935	8489.89108375837	7859.71523535792	8474.68191367085	56.1132919547756	53.2446072739544	49.1031146878944	7570.81657159049	2396.72435105022	5360.73755151373	404.017537771367	266.854372699387	53.096840045085	4736.19295374296	5054.55924781636	5152.34927923204	107.455827286959	11479.8069026271	-6.73873782455883	1.56353026940013e-62	9.58131349088401e-59	5580.67734824289	9007.12160426009	-0.690703741814892	2.00474383589441e-31	2.97168081436938e-30	5121.99377157516	10325.1682937993	-1.01139459587234
CT.G1_GM000749	3150	6137	4546	17453	16472	16837	1393	490	906	6866	2228	4182	281	303	300	3605	3809	3880	731.417296243744	2521.23624560105	1771.53837272349	6648.14562277755	6656.34592663949	6741.96458170505	278.209765422133	92.8596866608686	208.944517329603	1822.36646407862	486.065356433078	854.113331376234	61.7202951564655	56.5850154679951	61.4997568183681	1508.93823129839	1606.1554034579	1706.17638980075	860.73146085814	5198.5137232472	-2.59440227876387	7.53538620689071e-08	1.37841333360675e-06	3952.13086863851	15964.3201627001	-2.01426900276648	1.35299428212643e-266	6.96053024804875e-265	4642.29347001044	18295.9703081755	-1.97881054343628
CT.G1_GM001931	4522	5015	6740	11683	9772	11382	1214	352	606	9280	4136	8423	702	665	351	4424	5196	4940	2917.37773151826	5724.47666444413	7297.74127417152	12364.9465985281	10971.8646608046	12663.325474966	673.670257447563	185.345151903006	388.313813139293	6843.642665325	2507.07568784221	4779.75576928535	428.416530490771	345.054653687788	199.924810725433	5145.0398721553	6087.69893112121	6035.68525627251	666.9086957178	8338.08598593538	-3.64413793244072	3.64954172528708e-15	3.92357748992267e-13	5093.55883023873	10319.3039261836	-1.01866191306708	9.43377753202178e-43	1.71885672770944e-41	5346.53837409708	11830.2456566405	-1.1459810534511
CT.G1_GM002446	8735	17127	15087	4253	3997	4071	1613	513	1155	4125	2786	7384	1812	1725	992	2857	3247	3377	4974.26674878162	17256.4002622809	14419.0122932723	3973.1714588878	3961.27677629807	3997.92227331241	790.072799607656	238.429500100721	653.275326435732	2685.14261891108	1490.63763990778	3698.57687010472	976.093356677535	790.058771475671	498.741268106471	2932.83697421143	3357.92017907779	3641.95648276332	1016.73433513928	5259.84013147767	-2.37117066802186	1.06220183677912e-07	1.881263831151e-06	3319.25197284052	3874.6363283631	-0.223358160072224	0.00211219938971712	0.00396774613803258	13815.0820550033	4440.6467807405	1.63733562805291
CT.G1_GM003855	246	399	380	113	88	81	603	500	506	1056	556	263	8237	5516	4687	19036	21106	20960	72.2644705096262	207.379278809041	187.343993920445	54.4557725985072	44.9890961306335	41.0338077232556	152.36092871366	119.877087702527	147.634665510411	354.5935889596	153.457924114378	67.9551328809388	2288.89455381122	1303.22113158636	1215.57607234559	10080.3807128806	11259.4601894822	11660.5363202771	493.243576207518	737.383846151877	-0.578951587087004	0.214467761271229	0.313870094608485	21380.0675630272	88.4533116171865	7.91419262251191	0	0	342.104062773478	101.476298929892	1.75082484582665
CT.G1_GM003865	152	306	277	137	109	108	408	187	246	1944	505	157	1003	667	483	24117	25631	26933	33.6825488914787	119.973556622543	103.016689654687	49.8032507418322	42.0361310017033	41.2716848694774	77.7657035242814	33.8204536692577	54.1432819956165	492.419071387721	105.14231831476	30.6011546058908	210.246752300862	118.875219789281	94.4943763514225	9633.76759291688	10314.5154240568	11302.7369913464	258.030535835329	1078.89770952896	-2.06371938560977	0.053640765205382	0.117403320209646	26841.7294137892	111.101538187562	7.91429103493091	0	0	248.5891968717	127.431354976991	0.960992265932105
CT.G1_GM003780	6619	10428	10756	4895	4784	4465	1534	621	1345	4191	2048	5804	4703	4334	4477	2938	3321	3318	1202.67618810208	3352.43294706898	3279.99804633212	1459.09910216875	1512.80301113	1399.08750170693	239.744289936012	92.0925276212279	242.731827389301	870.464843575123	349.631934621588	927.599561894608	808.347895693737	633.35816899225	718.192552288123	962.320291850795	1095.83993986189	1141.74795639991	1087.96466477825	4510.06974789998	-2.05158229596788	3.52213442904926e-06	4.20733718932044e-05	3351.49171810717	4448.23251473679	-0.408537296193636	3.39807850808099e-09	1.38502241188228e-08	9284.89893334245	5097.81367856744	0.864903166104927
CT.G1_GM003357	4569	7934	8209	5298	5242	5499	2042	1206	2009	4621	2556	6996	4979	4887	4753	3071	3192	3291	502.955271024045	1545.26564177889	1516.57859382246	956.744386166892	1004.24597664838	1043.90026542614	193.34392240087	108.350763317341	219.652551508494	581.462107079224	264.358856749486	677.383800652718	518.462481523848	432.667907283994	461.9271529346	609.395921297012	638.106262194949	686.078197153327	1630.31844885448	5273.10565453347	-1.69353588394442	2.43102495236306e-05	0.000232770639188763	3343.43305669434	5047.29332998277	-0.594250125442487	8.61741732518715e-21	8.5365418875074e-20	6964.87125330406	5783.08074017554	0.268126702671285
CT.G1_GM002405	7958	10629	8791	6127	5468	5728	2024	1176	1770	5796	2989	6630	896	1064	825	3448	3717	3733	1599.98226248388	3780.99746900816	2966.30615873797	2020.85371162548	1913.26275421103	1986.00951546659	350.016342814552	192.972319262113	353.453762775059	1332.03873281374	564.627410876232	1172.46951993173	170.406534692418	172.050920024207	146.440988992061	1249.65465477539	1357.14331706473	1421.36871800586	1535.96985271585	5807.92592718624	-1.91886108722263	6.52052316389194e-07	9.40182728195995e-06	3813.32027523736	5445.18927611789	-0.514080886884731	1.79420550630351e-16	1.38688460979673e-15	8956.08257834529	6241.76613984328	0.520795384210989
Novel00012	1147	494	227	18075	18538	17353	2383	2472	2143	910	1713	2708	2074	2247	2235	1106	1191	1148	69.5114933902386	52.9691368952824	23.0879577212584	1796.99665975057	1955.19895708694	1813.5722016802	124.217797570071	122.26949797601	128.992209539647	63.039366006475	97.5383430683234	144.350622437143	118.89646848107	109.521759344998	119.58265734977	120.825847176061	131.077117020013	131.756672763258	2139.39074710781	1882.95184765176	0.183872920953726	0.574726096025332	0.667409800349296	1204.96546421381	16981.2494821545	-3.81698796309941	0	0	531.083923040417	19456.9069372	-5.19368476265975
CT.G1_GM004272	6862	12199	8348	6295	5317	5944	1885	882	1684	13699	4853	2914	468	502	498	1793	1952	1966	1653.59647920446	5201.22693435981	3376.19658114354	2488.57264194101	2229.87420405982	2470.15785915243	390.712009954019	173.469797634559	403.059370400011	3773.50503837057	1098.78804652999	617.653877820244	106.6821305241	97.2941392911377	105.951141332902	778.880149508144	854.241284685565	897.221906272632	1381.43640681417	8638.37612563782	-2.64458281093083	0.0023559760863602	0.012664404787031	1998.46230955422	5516.66723488255	-1.46512811881991	3.73295576056162e-97	1.07291808291823e-95	9117.32735579753	6324.57078841289	0.527542527521035
CT.G1_GM000054	288	522	128	22672	21891	21491	500	536	466	213	338	3435	357	461	398	908	996	950	61.8042115947797	198.19780128108	46.1001154236592	7981.62241070544	8175.72098751931	7953.33525504428	92.2915986098283	93.8786496672354	99.3252368727458	52.2495349952013	68.1501934406624	648.37927445884	72.4704238082543	79.5665717936243	75.4060386724134	351.255353677971	388.156478826905	386.088368619861	459.345100295791	1382.33204999248	-1.58953210458302	NA	1	998.216057862121	20775.2387184559	-4.37950956120567	0	0	305.500469493471	23808.6055127421	-6.28549590735014
CT.G1_GM002953	5007	7817	8747	7883	6808	7480	757	328	561	4360	2442	7197	2014	1996	828	3703	4082	3946	2341.20956837975	6467.04015072364	6864.17402756252	6046.86103847241	5540.09387826842	6031.58398313361	304.456436423202	125.173675357347	260.539556794749	2330.37832138222	1072.83558006482	2959.99516336569	890.818376071833	750.632517239499	341.814519960585	3121.24551877311	3466.23192136172	3494.27684076599	508.499119480943	5189.69478386109	-3.35149162524007	4.03190897037111e-15	4.18771833397189e-13	4103.63037452569	6968.02068371344	-0.763945641005435	1.17720547556649e-32	1.81076681442665e-31	7219.34501680229	7987.91778520293	-0.146082102896147
CT.G1_GM001086	3611	5286	3815	4716	4679	4800	4025	3634	4012	4076	3750	5243	5014	5104	4840	2836	2983	3054	170.48808738719	441.566843372039	302.29262557209	365.271770281933	384.462931786318	390.818280890527	163.455303466573	140.032207354063	188.137593414126	219.97735150426	166.349931984427	217.732474209265	223.932888401401	193.812308317865	201.748067465487	241.370559740496	255.765358219265	273.06944830131	3590.63565612091	4811.99597328951	-0.422341473518383	0.123646855828729	0.207363966206472	3105.04437243531	4466.72588213474	-0.524680138418564	9.81125383007203e-17	7.68088183474437e-16	4170.90331188231	5117.98500214053	-0.295447984696216
CT.G1_GM000838	3985	300	7186	8073	7932	7767	701	692	858	6443	2797	6060	1259	1229	924	6422	6551	6247	1269.39721161533	169.080380044025	3841.69504348992	4218.71249748752	4397.30710746946	4266.67538007425	192.067469044422	179.90853629676	271.459229395705	2346.03555072901	837.11763360233	1697.92552904819	379.369093119146	314.865614484972	259.859534966412	3687.66139051131	3789.64677170447	3768.58443557542	695.83056660447	5837.92466087	-3.06872176525378	2.61705190603224e-15	3.08409501541645e-13	6720.64480566934	7478.09186423677	-0.154048996178726	0.00306483221907842	0.00560588671801556	3649.89110898808	8569.34547547041	-1.23135012053307
CT.G1_GM000427	2609	12608	6738	12054	10419	11258	2950	1308	2083	1125	826	2045	836	635	676	1035	1158	1115	343.155978154662	2934.04274456095	1487.35609293541	2600.90470302181	2384.94520860732	2553.55853046434	333.738329166508	140.411182085347	272.116495895934	169.140362035806	102.075695348135	236.58521584353	104.013753661364	67.1730941634649	78.4985541180481	245.397063026762	276.597319832542	277.734536136223	1955.4147626381	1466.42385998117	0.415227348536578	0.299513560957628	0.406156030437784	1157.19099672092	10600.4595067005	-3.19562461545147	0	0	7692.77624640538	12152.3108062603	-0.659737553259837
CT.G1_GM003387	179	1230	1014	168	156	186	505	121	385	1614	512	143	1508	1034	528	19203	21545	21042	71.5536913241577	869.935131834357	680.273302506294	110.170179399708	108.527172537587	128.220964322167	173.634880129667	39.4767002460078	152.85788683921	737.496198178608	192.297564041874	50.2796040958035	570.226446683721	332.432663318775	186.341851404486	13837.5631183471	15640.3846159331	15929.5518676453	314.855495083542	929.81995761548	-1.56210574121786	0.16219524024258	0.252780374416716	21618.2630063414	160.471103349798	7.07424851431124	0	0	862.562978190594	183.877835275128	2.22927988908229
CT.G1_GM004036	5191	6680	6529	5879	5971	5607	1383	709	1004	4828	2224	7633	1823	1490	1462	4000	4231	4428	1781.61463751564	4056.4110031662	3760.76219119604	3310.10649342983	3566.52023529294	3318.64182095814	408.273794052266	198.60283331878	342.250874009136	1894.11894539282	717.170365894803	2304.27763900387	591.856489603435	411.294734670915	443.003938514606	2474.76665327335	2637.10660625803	2878.11329334805	953.369238702436	5477.29705509042	-2.52237279721989	5.31112525611684e-09	1.36178140458092e-07	4430.95686728695	5492.60503022473	-0.309949998210165	2.5520502088073e-06	7.19320965852591e-06	6037.77299154423	6293.59576752034	-0.0600435727058871
CT.G1_GM004852	5572	8683	5370	6589	6351	5797	827	186	447	7743	2368	3972	251	188	136	4593	5219	5218	4507.7493063245	12428.5709199769	7291.03853031365	8744.67992141402	8941.81413107879	8087.58820595574	575.467416252473	122.811222134865	359.17349477154	7160.36481843751	1799.92809199909	2826.40691555531	192.083195023323	122.3237072818	97.1370762191494	6698.17690839266	7667.57199371986	7994.48058515252	450.418858081477	5560.66345923389	-3.62591692062462	1.37369393873291e-11	6.57655973168379e-10	5259.91452108257	5891.28121184706	-0.163626563988572	0.0202454689156569	0.0321515106450614	6441.66281206534	6752.21441780404	-0.0680647795458195
Novel00023	4832	5717	5957	6314	6491	6582	1502	904	1224	4487	1648	4188	1233	1235	1093	4710	5708	5273	1099.43131861001	2301.50603026593	2274.75819789168	2356.79343040614	2570.32278245302	2582.65347455799	293.952861732955	167.875017353707	276.611802181438	1167.00976875469	352.308560237152	838.155600619263	265.381874399131	226.001995750866	219.562826003624	1931.85090862974	2358.56071841694	2272.14728541577	1118.68174940192	3958.40663498526	-1.82301340372104	1.55719802841534e-05	0.000156434582264413	5488.29441737475	6102.51940738765	-0.153019555681757	0.0354494863031668	0.0540256580701318	5392.18167582101	6991.34698544004	-0.374899944955803
CT.G1_GM003937	185	339	401	176	184	167	247	163	216	1298	438	202	3875	2614	1609	17198	19433	20066	82.7096292320185	268.15555010491	300.881287188921	129.084107442013	143.165062288112	128.756125392838	94.983436902615	59.4769119082687	95.9149283105914	663.340144989939	183.985359510664	79.4351124700908	1638.78905378726	939.926873953967	635.09378257911	13860.3376756464	15777.787928889	16989.5815893117	193.017166961256	786.05673075243	-2.0255754945605	0.0198253988333016	0.0621769611661587	19847.5386345161	165.843392299673	6.90353113460154	0	0	313.479741391389	190.013649988186	0.719880327946518
CT.G1_GM003885	224	308	320	122	122	129	366	249	284	1262	431	216	2396	1712	948	18935	19738	19710	88.5008628564351	215.304421926862	212.185608781377	79.0742497490981	83.8869096015785	87.8934029627759	124.379026498594	80.292558207453	111.446372343659	569.949116586116	159.993215358695	75.0637120831804	895.474663281157	544.010628920743	330.677994762453	13485.7876493993	14161.9986732417	14747.6778013517	276.015252502797	772.636249956146	-1.48401414402044	0.00642821487266459	0.0287369918324285	20425.1920440451	117.396115288479	7.44366204981511	0	0	281.710570231097	134.502381912852	1.06364205006992
CT.G1_GM000053	343	332	100	19409	17867	18405	666	754	745	292	471	2914	660	710	642	882	899	899	80.5607652816138	137.965434530547	39.4181214470012	7478.39475054965	7303.2468228009	7454.73770290272	134.545839724512	144.53641231481	173.793626502358	78.3952154197705	103.938197226244	601.999056032173	146.635930913577	134.119507469235	133.125717835447	373.430313301595	383.452057934639	399.877238927713	665.11268102494	1281.15612602672	-0.945900016603847	0.303241482402041	0.410303334987792	937.52870158005	17507.0966306328	-4.22319248170029	0	0	238.253069873086	20066.0112618908	-6.39619313899106
CT.G1_GM003035	4385	8090	7504	5926	5355	5643	1766	499	1076	6005	1684	3564	1028	655	520	3680	4029	4089	1195.13561372435	3901.20577413523	3432.47099381874	2649.62858410174	2540.04811599116	2652.31268940612	414.004318148954	111.000413727036	291.278192867161	1870.84516308827	431.235481862369	854.401664005613	265.037732332499	143.579695670255	125.126243195161	1808.03540197971	1994.19111007388	2110.58200439387	1031.82323146704	4429.66387795681	-2.10190782177839	5.03496147723848e-05	0.000440774913321677	4128.88606962667	5320.64292541185	-0.365983214797566	1.60900636814183e-08	6.04315152500876e-08	6723.1372098315	6098.61159740557	0.14051640213486
CT.G1_GM000839	2875	287	4290	6932	5741	6301	398	478	339	8002	2612	5042	930	743	409	6254	6533	6679	773.246266299481	136.572929667927	1936.43861734337	3058.54094920353	2687.21495284932	2922.51362569103	92.0724365023115	104.926295666846	90.5582018833948	2460.11706170192	660.051716615118	1192.77800952111	236.608277106172	160.721114190585	97.1182307519332	3032.14091221817	3190.91002846128	3401.95806597896	369.586438841782	6121.25958882266	-4.04956111020107	1.95298159882848e-21	7.6693898303665e-19	6811.72482905617	5960.43163381988	0.192467933268275	0.00371460695997064	0.00669239990468761	2334.05692186077	6834.1232772165	-1.54994559268064
CT.G1_GM004039	5879	6692	7290	3734	3212	3569	1534	998	1336	3668	1665	3921	4198	2822	3097	2824	3057	3112	793.735310815453	1598.56728053632	1651.83334730211	827.032006614788	754.714433168925	830.971007083833	178.141121396163	109.971270818308	179.154123637679	566.081303498674	211.208449537144	465.635285075808	536.144280315542	306.431486864903	369.156838297516	687.303339591607	749.530996825151	795.700002082786	1192.80110563443	3508.55836573868	-1.55642403379184	7.09678019609734e-05	0.000596557874371529	3147.19733135759	3304.73388610313	-0.0706636627341583	0.30904519145597	0.374648447939297	6478.9236298965	3788.43911703513	0.773983525656596
CT.G1_GM001914	5248	5477	7183	5573	4989	5222	1203	795	1075	3974	2037	4405	1351	1164	1187	3708	4058	3791	834.555049962443	1541.01423442725	1917.05021837057	1453.87131804487	1380.73249196423	1432.07285576167	164.548289346712	103.182192820773	169.792200619157	722.38092427246	304.35258988059	616.14634357062	203.227986376119	148.873802608773	166.651548516661	1062.94895508981	1171.91233070002	1141.70125229165	948.130343730269	3929.85040483235	-2.05128271991516	4.57488872515803e-08	9.01444312146895e-07	4041.35831399081	4961.58350912027	-0.296024674768428	6.32093983519636e-07	1.93097772809741e-06	5846.40785510015	5687.34379298724	0.0396241102140045
CT.G1_GM001725	3361	2118	2937	4531	4366	4336	595	323	379	6356	1924	6392	3216	2329	2438	4959	5386	5432	783.98231872756	874.110742781377	1149.76255943688	1733.83426132341	1772.37805845907	1744.19128259312	119.377176462713	61.4917339441049	87.8061783326429	1694.72363966881	421.665076472326	1311.44874449114	709.61174938298	436.929514541524	502.07538312034	2085.17920284555	2281.52915462034	2399.57896835593	397.495027819321	5633.43595200182	-3.82494906664088	5.73609389101102e-17	8.57336179612573e-15	5520.90360690527	4162.13585909731	0.407514378488335	5.61695664999303e-11	2.78662954710351e-10	2628.60913474561	4769.8062658731	-0.859846911004506
CT.G1_GM003850	194	322	432	94	87	88	457	295	308	1111	430	163	3957	3049	2071	14619	16405	16717	49.9373781079804	146.650188213269	186.62688772362	39.6942520474235	38.9742832612401	39.0637346501226	101.18282206176	61.9758489023696	78.7449720080781	326.900292305006	103.996152428541	36.9052720251832	963.511846966865	631.227003025982	470.653808138038	6783.49006953809	7668.70725756257	8149.29199269977	324.41110104632	687.076441483837	-1.08217478767996	0.212733541025591	0.311948107060259	16709.8148577634	84.5768147401247	7.62591099459515	0	0	320.591886660771	96.9393273289054	1.72330816064072
CT.G1_GM003874	238	90	94	55	66	60	560	537	522	936	580	282	3078	2250	1961	14819	16929	17105	65.9247256264138	44.1079252288761	43.6984152867353	24.9925072153355	31.8163376847754	28.6608922704704	133.421550164208	121.400960029354	143.611754073739	296.363330001869	150.946892630101	68.706414003672	806.504864882918	501.25420638284	479.563850996738	7399.49008787553	8515.78321241165	8972.88253429717	496.376885198532	698.323013288232	-0.491241522538061	0.255185913911577	0.359342948726161	17098.7108182873	57.042939053951	8.23007750057119	0	0	122.64913574718	65.3186886216133	0.915172536722047
CT.G1_GM003361	3062	2126	2641	7574	6874	6934	661	569	701	4366	1936	5627	702	840	617	4445	4744	4974	899.487027237705	1104.98332518301	1302.04075774709	3649.98249257605	3514.26189547698	3512.6965771982	167.015877080812	136.420125805476	204.529447673514	1466.05644829319	534.342699793949	1453.92978220929	195.07150379695	198.460070799953	160.019295207432	2353.81867350044	2530.7912033973	2767.15208287491	595.889459938151	4491.09033265303	-2.91402411947204	2.50759661742562e-13	1.72657888444766e-11	4957.64610811907	6721.2186940296	-0.43921014361541	1.27737506435198e-11	6.72406719171349e-11	2454.37099576654	7704.34504200965	-1.65064180036432
CT.G1_GM003861	274	150	138	51	50	68	673	621	450	1180	637	289	1868	1342	1154	15373	17341	17333	33.73179238401	32.6725372065749	28.5124411799975	10.2999423675322	10.7125716110355	14.4365975880888	71.2640502067557	62.3960241491653	55.0236605646509	166.053527731342	73.6805905022026	31.2941743846512	217.536796996793	132.875682956202	125.427318046402	3411.60705463438	3876.90279497852	4041.10488725124	529.919959663957	827.330929503451	-0.641528910013485	0.170379757387586	0.262399385089502	17514.0005937709	53.2370241719397	8.36382762153123	0	0	169.084709949133	60.9761874284341	1.4739896895003
CT.G1_GM003936	171	193	266	86	94	86	359	314	314	1017	435	157	3231	2289	1582	15256	16125	16914	68.0887462942977	135.968805618737	177.757250481547	56.1763400817427	65.1391307523527	59.053380115615	122.953319163601	102.043497827281	124.181523936846	462.889600165179	162.739618616828	54.98644968246	1216.97928898725	733.042505651038	556.138777484935	10950.4364243305	11660.0622412102	12754.4895836647	302.614203045215	644.88464812286	-1.090347739498	0.0420296794593962	0.100022476010555	16904.7425971455	83.7510219983547	7.65837336204929	0	0	207.459066084744	95.9378703627613	1.10921061278528
CT.G1_GM003758	3878	4338	4683	4658	5058	4455	1687	1359	1686	3886	2409	5072	2187	2087	2045	3046	3167	3125	361.334704347463	715.145095557325	732.30582474915	711.995284828386	820.192084254759	715.841152100853	135.202130266948	103.346979669367	156.029799588741	413.887118687902	210.893638780962	415.678837865461	192.760327563665	156.397014247135	168.225820178166	511.615025156211	535.885309988843	551.428771452041	1459.48458765155	4239.04594819328	-1.53825250738025	8.85413230152179e-06	9.55248639854322e-05	3266.48363242445	4460.84182908238	-0.449548915797763	4.00400468988437e-11	2.01583196640396e-10	4199.96843661599	5110.34422353157	-0.283293155382788
CT.G1_GM003871	122	112	123	57	65	58	358	299	195	1049	414	139	3635	2353	2041	15057	16302	16335	31.5633289438582	51.2676888390682	53.4065522610106	24.1921011236215	29.2665281272046	25.8772455423401	79.6659205258949	63.1350633522857	50.1078411436465	310.22422070177	100.634784640212	31.6311200734045	889.599208775378	489.608598221914	466.19052969121	7022.19591688202	7659.24175374644	8003.49429112364	257.995945646483	646.179919088488	-1.32399149717195	0.130814682086807	0.216803791611505	16688.5105985968	56.6938714993627	8.20327781526822	0	0	114.287676925638	64.9340881374369	0.810577246268474
CT.G1_GM003032	2519	4002	3710	5738	5426	5359	1687	1217	1356	6266	2830	5617	1394	1376	1093	2711	3064	2994	265.260145052958	745.630502409023	655.668327135067	991.243019455052	994.394017126122	973.183360490735	152.8007546612	104.594988139854	141.824621957879	754.24331414158	279.998097500521	520.265537280838	138.858864980889	116.537690531527	101.615853357049	514.617882726277	585.941845154043	597.080875851169	1307.85452106332	5617.81350600303	-2.10270132915968	2.82973834553429e-08	5.89817570797079e-07	3068.07509333862	5195.73656728699	-0.760105983607577	6.63052898028939e-32	1.00227403499584e-30	3406.46592909363	5954.84636425412	-0.8060759139715
CT.G1_GM000396	3430	5531	5104	3171	3292	3074	1348	929	1066	2398	1601	4459	5323	4909	6054	1786	1850	1947	248.319404348156	708.472410623866	620.145595664946	376.607134036377	414.773730051732	383.784546459621	83.9407820878879	54.8919568509229	76.651710779779	198.446278930205	108.901203513288	283.942766802651	364.535649265871	285.833882222562	386.951403159843	233.082417097945	243.226104538283	266.943911116076	1026.72173429543	3108.90513189177	-1.5983596375415	2.34723224005333e-05	0.00022580595238692	1954.13769192037	3001.3329196083	-0.619202490461023	6.91310285552237e-19	6.25140556595391e-18	4687.4539082451	3438.72307155842	0.446726202924797
CT.G1_GM003502	3536	4131	4991	7054	6265	6742	761	479	526	3421	2399	5575	666	610	637	2641	2860	2728	889.97216902085	1839.59453487899	2108.23102117582	2912.56339798372	2744.22756674162	2926.3077667903	164.746200530803	98.3957055718524	131.491604051584	984.225214499824	567.308416834471	1234.20084904941	158.564294855907	123.480432646167	141.547131653983	1198.24076740407	1307.2303448023	1300.30749332714	541.12280567658	4202.09333404186	-2.95707480304847	2.15220091769951e-16	2.99742891446877e-14	2878.0489026907	6306.2459311337	-1.13177516664282	5.79597901620702e-78	1.51636681782989e-76	4156.22971645618	7228.63480571709	-0.798691959033545
CT.G1_GM001932	2969	3063	3893	5704	5523	5639	1192	844	810	5756	2605	5593	1134	1117	935	3011	3109	3077	391.516343731259	714.643489883362	861.569988463625	1233.94265801502	1267.50482096808	1282.3567899278	135.201819231267	90.8361265750677	106.089603758804	867.636327158865	322.754447854129	648.726020277879	141.455472999142	118.466896109763	108.855099967449	715.751018991851	744.530234806759	768.430731075881	869.728237169139	5311.01360354957	-2.61020035420688	7.88363694661682e-12	3.99263861230313e-10	3217.17107781769	5305.70395274542	-0.721803786563481	5.00753813427811e-37	8.35317396677128e-36	3232.41378262591	6079.96223912303	-0.91176545025767
CT.G1_GM003345	2965	3504	3637	7563	6518	7334	481	205	251	4217	1839	4835	1341	1007	723	2895	3290	3123	2042.12430801421	4269.96505711181	4204.04386101288	8545.30051616784	7812.80007809242	8710.9488828243	284.950310707845	115.235900455666	171.703563480935	3320.00181799622	1190.0467320737	2929.0767756482	873.681736037225	557.816152506088	439.635998082873	3594.32684118958	4115.0516748531	4073.49315945887	286.651563800687	4121.90744739007	-3.84582765718148	9.31353903041545e-19	2.03833454208521e-16	3255.82249227635	6730.99491931803	-1.04788362647221	3.10445962402394e-53	6.48651939190257e-52	3300.58786855023	7715.97230403454	-1.22544835183839
CT.G1_GM003898	812	634	808	665	656	655	752	668	790	1660	917	913	2024	1592	1053	12431	14052	14243	174.25354102417	240.723000023381	291.006978611848	234.111631224379	244.998993550439	242.400753434182	138.806564309182	116.998018615137	168.383985256372	407.202948788893	184.892684571265	172.334869746993	410.868733299459	274.772195868655	199.503916387063	4808.87147750095	5476.27996031693	5788.4806676344	681.313277142001	1344.45327875029	-0.980028124202616	0.00867832948387818	0.0357996310749236	14254.1338092939	621.678044080652	4.51921393612644	0	0	715.815157685007	712.365375082723	0.00573743835079093
CT.G1_GM000912	2840	5731	4531	5633	4634	5164	1134	256	784	5521	1971	5300	1447	949	824	2729	2796	2989	964.975479645345	3445.33211744821	2583.79741973138	3139.88290163554	2740.24153787373	3025.8768859985	331.419130607893	70.9928096986058	264.583105947143	2144.33645205854	629.229929526471	1583.98333182934	465.086218898304	259.339272597766	247.185289249435	1671.52545370379	1725.26981101075	1923.36355634127	675.437488840434	4902.83607780808	-2.85978857219686	3.06264996886529e-08	6.34051317878599e-07	2980.3597574973	4847.42204347661	-0.701968450668465	2.32119747674142e-22	2.46280259144037e-21	4415.40724854265	5557.99182926426	-0.332218163918703
CT.G1_GM004746	1329	2201	1209	11117	10653	10578	1494	1297	1651	1863	1478	1867	1397	1350	1253	1527	1456	1442	199.514470189487	584.618032757034	304.608613136527	2737.86977100928	2783.27567034801	2738.54614592119	192.915266431413	158.915352619474	246.175371148334	319.697703441463	208.472446013617	246.530431588521	198.386824744588	162.999895094744	166.07259074035	413.237738522047	396.947171242684	409.970123379852	1372.36573303632	1941.9771776278	-0.500642135258748	0.0964403072272203	0.174435124760451	1547.44755408607	10173.6952553672	-2.7169270677221	0	0	1558.11645730726	11659.3334567184	-2.90413169951741
CT.G1_GM000185	682	946	686	9989	8941	9638	884	766	988	3118	1473	3551	675	704	704	3422	3893	3821	166.313416617897	408.16597007119	280.758870566674	3996.13992532522	3794.58148789925	4053.18955863748	185.422211752473	152.457271126828	239.302901946627	869.153062927005	337.497427844593	761.676195449035	155.708989274802	138.076480336007	151.569926979725	1504.29993527986	1724.04752198925	1764.64552212499	815.353148315747	3075.77822989195	-1.91542389937312	5.59430172173779e-07	8.24083676702144e-06	3896.49033099004	8981.28937543263	-1.20484834676579	6.38415231744825e-74	1.63530462290453e-72	755.944132924017	10294.5700068305	-3.7687509462118
CT.G1_GM001732	4381	3448	4918	3435	3132	3191	772	420	548	3779	1389	3875	5427	4734	4279	2195	2283	2255	1353.25146489317	1884.40937500379	2549.53064951323	1740.63518020723	1683.68903688557	1699.80514457102	205.11108612257	105.884162192523	168.125628547117	1334.31813280355	403.118108995096	1052.81910992087	1585.74034677458	1176.08211177107	1166.93055240328	1222.22538088538	1280.65775085757	1319.13525945119	534.925724066609	3453.57004675732	-2.69059652105532	4.1298732103714e-10	1.41384709682435e-08	2355.26583637592	3067.61928735138	-0.381397949461153	3.26318856092109e-10	1.48972709693952e-09	4075.17100522563	3516.20156433777	0.212621735174117
CT.G1_GM001959	2892	561	466	462	593	529	5647	5911	7628	2559	5091	3193	5069	5382	4563	1398	1194	1268	72.0589619725454	24.7317769294414	19.4868700902647	18.8845852613163	25.7145710648002	22.7306820666382	121.024718768569	120.206273525859	188.776750996912	72.8848463018467	119.183907475528	69.9786292763831	119.4755411619	107.854319895804	100.377795460777	62.7925912392457	54.0276350983693	59.8337877548257	5942.5640976087	3864.48156391217	0.620654310103071	0.0361883773018247	0.0916048360942716	1350.16192053792	499.514151737927	1.43540158194629	1.4509741950353e-45	2.74162469815004e-44	1048.6681022516	571.841183334342	0.875779445779734
CT.G1_GM003870	234	109	92	41	56	52	585	488	390	977	528	243	2422	1880	1318	13995	15611	15147	39.490998199272	32.5470400437947	26.0577277009249	11.3512025546352	16.4476993529965	15.1339634240541	84.9189667672385	67.2169090172023	65.3724814920422	188.475134105168	83.7222682849942	36.0715934307005	386.654790056051	255.178594660709	196.379041361045	4257.61784595633	4784.48167788577	4841.12625785185	445.418570795458	686.466196655466	-0.622668020703285	0.182800224907086	0.277620762882435	15656.2867677578	47.0221678204885	8.38351639271062	0	0	127.978032420599	53.8153191474918	1.25487254698093
CT.G1_GM001207	1903	3269	2151	6578	6078	6117	345	106	214	7099	2358	5978	934	597	552	3262	3329	3249	1812.90147864133	5510.0188148428	3439.08005485092	10280.2824445525	10076.9937361778	10049.4195499682	282.696929386647	82.4171783154084	202.487070877915	7730.54004836092	2110.59072507919	5009.19715623828	841.684429501611	457.418667187889	464.271435211262	5601.84247762704	5759.31892107696	5861.687428252	205.287336801352	5960.29473418146	-4.8599206969291	2.5986009820029e-23	1.32701890147615e-20	3441.49720204618	5902.22019746278	-0.77830232227737	9.86772200179713e-46	1.87028464690409e-44	2426.85216606214	6765.04251679885	-1.47938431880174
CT.G1_GM003854	119	214	196	43	36	32	319	221	323	720	316	140	5802	3840	2986	12167	13158	13191	39.3836023222732	125.30978815384	108.865684505445	23.3460114625424	20.7350866611524	18.2635642520054	90.8083407750275	59.6948975626213	106.174227099946	272.38188172	98.2608164474317	40.7542881259692	1816.40714917202	1022.12459469512	872.480543553951	7258.77784375157	7908.24792837615	8267.68128322173	267.093956968751	469.036918477178	-0.810895747830423	0.119241182413742	0.20224466256059	13477.0618241175	34.8408777545959	8.59295352205721	0	0	177.6343335215	39.959296707638	2.14824802863926
CT.G1_GM003932	117	251	247	51	44	40	244	166	213	597	241	97	5172	3662	2920	11952	13262	14310	40.7040322736523	154.499842151719	144.216511360943	29.1070043696814	26.6403009510748	23.9981987611675	73.0143090708471	47.1341979920885	73.6002493122797	237.412262434332	78.775909224305	29.682474696525	1702.06871989501	1024.64647491667	896.874951880883	7495.55296830816	8378.81330971032	9428.19889923244	191.97094156111	375.620246713758	-0.966472308976088	0.0760978169773498	0.14864933435915	13840.9283318543	42.392783447677	8.34905168999468	0	0	209.314224093351	48.6123147381641	2.1029426568885
CT.G1_GM002415	2445	4634	3726	7517	6967	7164	1243	674	954	4064	1354	4158	439	505	536	2116	2282	2398	490.607681545872	1645.18316246512	1254.77191933076	2474.43353756138	2432.96672247488	2479.00920797373	214.532547674047	110.380368179888	190.130576395208	932.151328552888	255.269515627836	733.865996183299	83.3272410320929	81.4987591550192	94.954978860822	765.389789755387	831.558942906316	911.259751919711	884.749357089551	3666.0541515336	-2.05080151857374	3.99971238072653e-06	4.71350720559465e-05	2379.02948169434	6806.9737294025	-1.51687623301856	3.8747007856572e-116	1.26849829998895e-114	3627.46351700013	7801.70154590649	-1.10507991673781
CT.G1_GM002104	3998	4938	4404	5242	4472	4814	597	310	419	4781	2054	5327	808	664	622	2569	2796	2859	1764.20887489578	3855.32544488264	3261.5270378366	3794.72223524488	3434.34472402494	3663.36659621475	226.593853469975	111.64656557715	183.64087164036	2411.58847500615	851.593742544407	2067.6008842575	337.276106292311	235.656503776931	242.323240942424	2043.53856394047	2240.6101441698	2389.23516425148	407.827379045468	4610.1652604815	-3.498818444643	3.9574279551588e-17	6.21823551518286e-15	2878.25721546961	4564.89149061287	-0.665601688086535	7.65511387453708e-22	7.98374908686814e-21	4347.10466749231	5233.50095362402	-0.267969086342105
CT.G1_GM000408	3569	7687	6270	4020	3855	3929	1715	499	1129	3156	1488	3497	1222	1017	906	2200	2505	2283	2115.13111295502	8060.28453580416	6236.26765809016	3908.34201628739	3976.03323582891	4015.50209582263	874.221436250365	241.361364732042	664.557857619669	2137.98662275648	828.549551463124	1822.9013969089	685.060541650401	484.747788795907	474.041555782884	2350.30891169885	2696.00314189411	2562.32484174169	1034.42830088068	3078.91715902253	-1.57354120140417	0.00066391756709543	0.0041770912229577	2443.39389453433	3712.88267734819	-0.603630722954521	3.18200162626965e-21	3.24130015907201e-20	5936.47578750067	4254.88918524784	0.480338521927764
CT.G1_GM001458	3533	4059	4120	4965	4662	4610	1395	1210	1309	2497	1645	3722	1837	1834	1717	2414	2604	2462	558.345622271045	1134.96188130017	1092.75588522409	1287.22508198122	1282.23204118872	1256.39872142139	189.627040399496	156.070675391194	205.46943858852	451.081757247396	244.258783540652	517.383585877033	274.622196401917	233.111096598281	239.567137977693	687.714631859518	747.347138415675	736.86012677682	1202.88560326783	2913.91456674392	-1.27639146102607	0.000194157438902965	0.00143349010312936	2615.83736605292	4476.56690328773	-0.775177303647867	1.16261393026916e-39	2.02778418265179e-38	3812.42948457534	5130.75295965396	-0.428748907737723
CT.G1_GM003872	201	75	86	63	29	60	425	448	350	824	471	242	3386	2349	1735	12334	13504	13995	52.4008694054738	34.5944511599028	37.6276717362627	26.9437938749285	13.1575585434365	26.974957431031	95.3011072601488	95.3228263216574	90.6272056358955	245.553930539507	115.368740655217	55.4925396375089	835.019064325516	492.526486083468	399.336848056797	5796.39402476832	6393.32500792761	6909.59938469943	372.762203803928	599.920954554322	-0.684913940755462	0.119611728418112	0.202760905047355	13942.9690446451	47.6015822773715	8.19262823011013	8.6832660352608e-173	3.36449080176371e-171	105.615140092594	54.6511048123205	0.954348302883856
CT.G1_GM000294	2050	3452	3926	4189	3707	3723	676	294	601	3064	1231	4346	3977	3404	4122	2363	2531	2690	291.037270970756	867.098194112497	935.430451860754	975.620397133827	915.90875912607	911.496209555472	82.5482794251138	34.0657959143075	84.7456334245313	497.233925955092	164.201685564732	542.701810069661	534.093559980564	388.676638327456	516.654489084181	604.741803516861	652.542513728557	723.243531746118	488.049144645044	3247.19025802204	-2.73426652385751	3.42602067565503e-09	9.20818188614651e-08	2655.10396192374	3651.21790221917	-0.459882504488143	1.02045792533137e-10	4.92296565711479e-10	3173.60102414817	4185.78330145919	-0.399660367121463
CT.G1_GM003875	46	78	83	34	27	39	115	75	78	775	219	49	3006	1961	1471	12985	14190	14565	14.885604313778	44.6586908560727	45.0768117702818	18.049422815485	15.2057302181784	21.7640807336397	32.0090703115039	19.8082616346556	25.06982782298	286.673523662098	66.5851777276689	13.9470230475539	920.162684047983	510.376148892788	420.26070328932	7574.64203400642	8338.98038634871	8925.99537928297	82.0206459159989	431.116110081186	-2.39344556383437	0.0282496085158769	0.0781569592692457	14609.0271126126	31.4411060647159	8.85962459189378	0	0	69.5589041003784	36.0391815886194	0.940858848089354
Novel00609	2222	3869	3583	5823	6194	5108	423	158	307	3170	1092	3466	1528	1136	962	3573	3505	3540	1027.97615871959	3166.94458282763	2781.9688070541	4419.38198169297	4987.06543721466	4075.27536157815	168.323958705111	59.6585283846785	141.067013826445	1676.39166689447	474.664154244576	1410.4066466784	668.69695266951	422.689497670062	392.926691376998	2979.77536144547	2944.75337516606	3101.55709133353	274.729163615411	2947.54463514977	-3.42361082172262	5.53017991896843e-13	3.56725710983564e-11	3714.25110427183	5388.20305499579	-0.536745910718075	1.48072924209393e-13	9.24059573914277e-13	3242.27908819735	6173.79752524864	-0.929432933719229
CT.G1_GM004035	3299	3818	4117	3655	3818	3558	1315	1022	1842	3246	1720	4638	1828	1627	1449	2641	2845	2930	887.283280877213	1816.84824206322	1858.34913463931	1612.66116118565	1787.10794112153	1650.26241552273	304.209180905879	224.340322534554	492.059610233667	997.943012032544	434.643549991578	1097.20436496607	465.075194139873	351.942466740353	344.069233152937	1280.44198099907	1389.58197320869	1492.39963068099	1304.50379982395	3585.01109664804	-1.45855151348362	0.000353776123457924	0.0024249889088928	2945.54640209248	3471.70540197781	-0.237167728705646	0.000638911150183127	0.00129731809665708	3668.26524635772	3977.54977671193	-0.117070729259334
CT.G1_GM003959	2513	2834	3184	4200	3986	4023	522	388	342	4247	1720	4346	1161	1036	1044	4224	4806	4789	320.601021569491	639.698018582918	681.729256949528	879.017388827455	885.002679490224	885.094268133285	57.2808557579648	40.3999288608696	43.3357811265626	619.343975651457	206.170094426543	487.684480137693	140.110807170227	106.300744639157	117.589998105829	971.421795994279	1113.46891657996	1157.0570696624	381.85733508662	3929.18073111949	-3.36287231609355	4.58252165278952e-17	7.02042317207355e-15	4835.97794045762	3839.67967927666	0.332741343531448	7.83397585602207e-07	2.37071676671118e-06	2784.3571167708	4400.45669127161	-0.660691610934487
CT.G1_GM003930	174	309	315	98	94	65	390	233	331	707	369	140	4392	3386	2765	11016	12071	12148	58.9253194018611	185.145824792394	179.031607409287	54.4445654010183	55.4007225003399	37.960605930767	113.601452773892	64.3998831749967	111.334253256794	273.683965650703	117.409671463092	41.7020622684336	1406.9609066769	922.239647626319	826.694986906133	6724.93583669469	7423.65644158626	7791.03239533899	294.410468314601	480.255158216688	-0.70456668366227	0.168044623806466	0.259847957276312	12330.0538717741	80.7160747732785	7.25358399503393	0	0	268.625581423267	92.5480391406626	1.53459299415395
CT.G1_GM000254	1602	1783	2691	7269	6407	6896	292	222	253	3385	1947	4312	1519	1356	827	2262	2492	2643	1074.33102186238	2115.58117627015	3028.69654797526	7996.98048576132	7477.65125608643	7975.16982672766	168.432167462937	121.508047027322	168.517200434581	2594.84559798645	1226.77909235364	2543.49657156707	963.607963626911	731.37385677979	489.641912547785	2734.51132302991	3034.90821171136	3356.68275744175	235.775107097926	3607.56100853233	-3.93573933783863	4.19163217851948e-28	4.28105366499456e-25	2589.85400975398	6466.34110403689	-1.32031131513366	6.81844006180163e-75	1.7612865003523e-73	2006.67259427321	7412.39068940391	-1.88557450325436
CT.G1_GM003925	222	260	290	68	71	76	483	410	411	779	443	201	4683	3608	3139	10547	11310	10980	58.7775443061825	121.796429607471	128.861422475833	29.5354191526118	32.7153589542626	34.7007720788102	109.994805252259	88.5969520386416	108.080761208861	235.761650955422	110.201371357499	46.809210933256	1172.86931121304	768.296987012499	733.748540178393	5033.8344649	5438.04736707307	5505.51985382607	399.72055660043	556.888391096332	-0.476888668252018	0.298462964487541	0.405240860116833	11486.0769632802	67.7022729227577	7.40800437297439	0	0	252.688835383094	77.5521407926106	1.70109741459013
CT.G1_GM000700	1084	1663	1290	7214	6356	7023	961	779	990	3276	1572	3973	600	780	695	2942	3094	3011	214.140480661553	581.252035169434	427.686617699963	2337.87556430325	2185.18523535915	2392.54018995184	163.289951455122	125.598198481136	194.246317993349	739.759629927146	291.774170004487	690.342889135361	112.121201579444	123.927654952739	121.213716434549	1047.66800276031	1109.97122036199	1126.46519177752	842.728437768765	3322.55810982937	-1.97912859748433	2.37967635206433e-07	3.88578694878481e-06	3164.40779648757	6473.67416048959	-1.03274051787091	1.16477532321258e-64	2.71131350901423e-63	1332.71431606572	7420.5004343419	-2.47787983956924
CT.G1_GM000059	3803	5101	5006	3316	2923	2998	1438	816	1197	2679	1746	4142	2493	2153	2026	1814	1848	1750	626.260281648828	1486.2320191355	1383.52129770986	895.816027163675	837.707178228724	851.387470379328	203.682637901271	109.671848585286	195.781117803606	504.287845152097	270.145409804004	599.950525232765	388.345094931011	285.152190080021	294.55436031692	538.489633515446	552.652868524594	545.763041263939	1065.31914624817	3171.30449920453	-1.57381020243343	2.90577975693574e-05	0.000272225467821313	1892.27896427631	2902.82472219869	-0.617448101783341	4.01061818834952e-23	4.39230850609584e-22	4580.50577716912	3327.76904560476	0.460722701600791
CT.G1_GM003846	330	287	288	134	111	112	639	576	514	932	571	345	2943	2363	2028	11391	11770	11734	63.1111252311452	97.1128336663119	92.4380832252077	42.0409522702583	36.944504001015	36.9383156916732	105.113724082732	89.9064663162457	97.6344788285632	203.744145921973	102.60130896868	58.0347179880124	532.41373128244	363.462695687484	342.418646012124	3927.04028301535	4087.80682580513	4249.86952850417	528.424312667862	715.293110661447	-0.435488957034289	0.282679395371464	0.389782825122756	12207.3720873829	112.10414939523	6.7650535480525	0	0	287.022169799053	128.554034247001	1.1560062355563
CT.G1_GM004591	1599	1783	2003	5981	4893	5399	130	99	70	2988	2255	5959	931	945	758	3345	3762	3917	1680.33518798414	3315.13751333055	3532.60327939392	10310.9106506113	8948.65061345065	9784.25737311396	117.505282766122	84.9100534813383	73.0623451621343	3589.26310530416	2226.48008141065	5508.0470770498	925.473827387602	798.699485964244	703.257116096007	6336.58261132529	7179.40027987969	7795.40278290719	90.6735685984301	4095.53346856295	-5.49612292230142	2.23758723797981e-46	4.57064486478009e-43	3859.34462759087	5111.36917973359	-0.40554165296149	1.64195477641119e-07	5.43060353386782e-07	1755.87263628008	5860.87106160206	-1.73951894643652
CT.G1_GM004293	2138	1654	1775	2148	2072	2126	2903	3037	2874	2338	2706	2931	4165	4154	4389	1581	1788	1875	108.749977623015	148.853731785931	151.525697887711	179.238588490863	183.419753064254	186.488397903055	127.009174264528	126.078992242858	145.1965672912	135.938735413963	129.322495746606	131.133633080776	200.40266064741	169.938627229911	197.099048477518	144.96556953731	165.162294621445	180.617687415728	2702.14093474954	2911.85142442065	-0.10776066556424	0.647629675246958	0.729505366938899	1836.01406049002	1996.28317046844	-0.120949702118547	0.117625714341713	0.158928409446031	1750.98022198506	2287.62006014018	-0.386247789069649
CT.G1_GM000084	1039	7191	2326	8602	8078	8237	1741	664	1257	1366	670	1527	280	246	292	908	868	940	272.96251724758	3342.56223476724	1025.56605440218	3707.34214247442	3693.3987152797	3731.84515569271	393.41672556888	142.374433110123	327.997742388582	410.218658119602	165.381558153563	352.860710129848	69.5844982998197	51.9788554357683	67.7279280672935	430.016219064526	414.122769998377	467.684364049832	1132.45256466347	1345.55966215219	-0.248478493913614	0.563576904623812	0.657703155881683	950.610590171774	7835.72496370814	-3.04360374814437	0	0	3731.62489712515	8980.38947991007	-1.26711432195459
CT.G1_GM002110	4672	6700	7583	3745	3039	3557	1023	352	733	2613	1544	4090	420	319	265	1686	1939	1831	6184.88033780371	15693.0015071164	16847.5201143835	8133.09887695082	7001.54759591578	8120.43725554789	1164.8518195969	380.318623385388	963.785863334492	3954.07698296866	1920.43924803588	4762.42966957754	525.950363772663	339.643485112233	309.721827249561	4023.44027108249	4661.5268986537	4590.44027885042	652.617728795237	3059.39279677207	-2.22903369056991	4.06811537107418e-07	6.20134601839368e-06	1908.42462200628	3248.72725739945	-0.767661000633202	5.95190444958121e-23	6.48355143066479e-22	6307.50522221991	3724.86631941852	0.759727309776152
CT.G1_GM003182	182	893	704	71	64	68	707	300	559	1613	551	161	274	350	249	12597	13352	13342	40.1558298187883	348.603242434204	260.685176502834	25.698710292101	24.5749175243287	25.8733826903409	134.172407372925	54.022531730879	122.500295044107	406.80738445774	114.223016587626	31.2449542299097	57.1866665371864	62.1082653026549	48.5036069088934	5010.20928181357	5349.89746869729	5574.88204992011	484.891179514476	948.058398692337	-0.967071602152121	0.327777537201089	0.435143142974063	13746.8121479688	63.8206087877982	7.75042427342428	0	0	626.64703546578	73.152124897141	3.09773649161846
CT.G1_GM003926	180	197	214	55	51	53	437	375	335	597	394	206	4159	3212	2617	9848	11301	11396	48.2845403084216	93.498483841889	96.3420380924127	24.2032701453775	23.8089723153056	24.5176334580375	100.828571481237	82.1000317752175	89.2541694001337	183.057349719103	99.3016871879474	48.6048509965506	1055.33785930858	692.971335686338	619.778904540533	4762.06322001743	5505.21632432586	5789.29348525255	350.412336814427	462.092247592456	-0.397183459190419	0.337945442649906	0.444978442750027	11390.8218804868	49.9983184642126	7.83159926084974	0	0	192.121233141304	57.3037194218986	1.7413679079493
CT.G1_GM000186	778	1025	790	7387	6879	7045	852	826	1322	2804	1533	3634	866	799	723	2665	2777	2846	207.061814574728	482.666359046477	352.86937648352	3225.25665769207	3186.25555785876	3233.46748758619	195.041305260561	179.422509824928	349.462020496872	853.052325477251	383.342863941279	850.711182009134	218.02450675798	171.029622061107	169.885450956306	1278.58366834147	1342.20303487737	1434.47453928476	935.316189611859	2984.09934101501	-1.67387464459554	1.9469573547029e-05	0.000191201196628515	2900.25558616271	6701.24103385073	-1.20841493560326	1.74308844674684e-91	4.89504012430467e-90	845.139794888841	7680.40660670579	-3.18512424194645
CT.G1_GM000395	2529	3614	4281	2563	2477	2260	1219	994	903	1993	1304	3425	4557	3953	4834	1382	1521	1504	188.031481186479	475.414728697579	534.187136505774	312.612332410171	320.510766171888	289.772561190187	77.9564447630282	60.3176737216341	66.6833789215016	169.381619055972	91.0928183055306	223.985091925002	320.499804094727	236.381067847295	317.311531577768	185.225724271091	205.368045515738	211.771300658013	951.986346157042	2478.85791637257	-1.38054428229269	0.000137790420184449	0.0010541569224598	1541.93972534197	2295.3275871518	-0.574150441676225	1.69736220166417e-15	1.22394009406219e-14	3473.68624209884	2630.73027627698	0.400732376779137
CT.G1_GM001683	5732	3558	5774	3129	2799	2882	699	383	545	4562	1683	3901	1040	732	774	2112	2353	2476	1102.42614589299	1210.74312894922	1863.74530611289	987.244331672616	936.873811838897	955.882216372529	115.634407654446	60.1199427651077	104.108918517419	1002.94206624016	304.12508870884	659.927267084326	189.209816401235	113.229226917051	131.426140693623	732.232089622103	821.839797819316	901.844151606392	501.541332020746	3904.3834520926	-2.96063088888255	4.11648161241655e-12	2.23237162131758e-10	2430.11175435706	2769.1362508584	-0.188683469428306	0.0111931299857842	0.0185652510899407	4741.17453588556	3174.28539820985	0.578689372928437
CT.G1_GM001484	1795	6970	2947	4473	4585	4149	1515	463	1025	5014	1364	2586	259	252	222	2289	2359	2524	502.669184132698	3453.45127884793	1385.04666193603	2054.90841143377	2234.560033665	2003.67982907998	364.919459613174	105.821828502064	285.095120398164	1605.01605816078	358.886389965254	636.976087929296	68.6095506588057	56.7573993688877	54.8868434066348	1155.51376249642	1199.68621308729	1338.58110219303	929.449375764431	3551.29653760233	-1.9337740484273	0.000204209319990557	0.00149509523644221	2510.66403966856	4155.21529696183	-0.727008176434567	4.9301643949501e-25	5.92975764752152e-24	4052.02690094469	4761.22544195459	-0.232846779843735
CT.G1_GM003927	143	219	211	48	44	55	359	275	280	660	355	174	4288	3311	2756	9763	10850	10828	37.8612109720004	102.590069553985	93.7577935944853	20.8485311665495	20.2743069575712	25.1124008465074	81.755973262031	59.4247849039669	73.6316621374237	199.746713261333	88.3103540223753	40.5214064795351	1073.94055231294	705.053027715738	644.221400679086	4659.64974692507	5216.87125842111	5429.30500703358	280.019277481391	466.573910741352	-0.73475111880206	0.112925720567063	0.194822301699033	11002.0616326146	46.256969728612	7.89456938319327	0	0	190.510606418888	53.0030018631826	1.84201478272224
CT.G1_GM001887	2874	2924	3607	4468	4166	4124	920	792	939	3271	1691	3799	1463	1243	1173	2272	2459	2427	337.121289871074	606.847449173738	710.087746855588	859.78198940533	850.45934910341	834.228754472929	92.8226204660413	75.8230166875933	109.398941055444	438.588463132407	186.36649323638	391.963393900144	162.33446881844	117.266694336	121.477235421359	480.417992336711	523.817330520927	539.146415788494	817.055214157446	3298.74249177005	-2.01335942597119	3.44201021399171e-08	6.98431741435139e-07	2504.27680264398	4011.22935060247	-0.679803734210854	7.39610419499503e-28	9.75839437106887e-27	3055.22675073895	4597.54644481301	-0.58992526038044
CT.G1_GM004245	2489	2615	2992	3975	3691	3671	666	524	602	3859	1678	3858	884	803	846	3651	3830	3895	512.553130353662	952.770788019126	1034.05120012791	1342.8481011788	1322.79613349184	1303.66336273273	117.965443314017	88.0687317283841	123.128501685359	908.376761839796	324.661476790867	698.800193733285	172.20004502779	132.994498768085	153.809028173744	1355.30595766515	1432.30228815433	1519.00423815592	551.206183581793	3575.89558847404	-2.697576019477	2.75026481054866e-12	1.53214752354929e-10	3980.65775182815	3564.36154834833	0.159216554039887	0.00904048261394606	0.0152132585383666	2628.4449585075	4085.40586879801	-0.636679660006595
CT.G1_GM003019	2311	3112	2544	3990	3871	3826	1137	962	1263	3376	2091	4830	984	1035	921	2628	2721	2580	320.939430881393	764.654884936612	592.934471623273	909.016551756784	935.580544327838	916.294713175968	135.815763267583	109.037193881012	174.210606620441	535.923515871006	272.836189317277	589.993277420366	129.2662746929	115.60260498159	112.922434954795	657.900193850921	686.236150284795	678.547677819647	1039.44873493516	3827.58275024009	-1.88066532765179	1.56171007266075e-07	2.66578254185657e-06	2772.52925918053	3676.0781792309	-0.406944616736255	9.02272855364948e-13	5.21597206850256e-12	2606.92550468363	4212.68965132807	-0.69278881259914
CT.G1_GM003859	316	206	232	119	156	138	524	494	365	785	504	357	3365	2270	1711	10078	10904	10641	79.5337119373836	91.7348037242974	97.9983163519915	49.134539886598	68.3319234495918	59.8977264635213	113.438908118451	101.476990715021	91.2441739141223	225.845306454943	119.184427713453	79.0331306028054	801.154432717906	459.509150994753	380.19959538456	4572.46136080962	4983.92995794553	5072.05719812832	420.518571371016	632.669674512722	-0.587567544582565	0.12213634848642	0.20528018198705	11062.3277181121	130.263407879211	6.41102274127227	0	0	233.621610312445	149.113807997949	0.647145439832675
CT.G1_GM002726	2809	4568	4041	3685	3982	3491	919	553	781	4113	1725	4348	1077	877	849	1794	1756	1794	726.732713141785	2090.98930907914	1754.60063159954	1563.99811650079	1792.91253850044	1557.54248600533	204.505533417032	116.768194093023	200.688327862502	1216.35101977729	419.311602667548	989.439640857286	263.575886616529	182.484802652196	193.922469234609	836.675265649621	825.029353427724	878.987986426435	695.229676971336	3871.97637880722	-2.47749295967091	1.32154196548282e-09	4.06955234395916e-08	1869.5554391747	3512.14440701143	-0.909673834069789	1.01232487888902e-37	1.72151469682182e-36	3802.40622252504	4023.62327465378	-0.081833117326595
CT.G1_GM003931	78	195	201	25	30	31	210	126	127	594	260	59	4619	3094	2402	9810	10430	10869	30.9371762806229	136.843264782713	133.797681179288	16.2667892735116	20.708192904134	21.2038559676736	71.6427000881741	40.7880624788318	50.0308521429868	269.308311848451	96.8911759482629	20.5832941585634	1733.00985946338	986.984918899871	841.117257721389	7014.01349997825	7512.63511332564	8164.19159246939	141.450243685705	367.331710178618	-1.37603324092924	0.147432531903984	0.236385807301834	10888.6623091722	27.1157734950248	8.65282048410862	0	0	162.924396796223	31.0448342415189	2.38846533917337
CT.G1_GM000385	1967	2271	3033	3414	3109	3228	984	727	817	3186	1519	3991	2813	2612	3245	1771	2010	2084	189.15493972187	386.396521338346	489.499438295844	538.58295754719	520.318092355686	535.320575026114	81.3907418683656	57.0590057313751	78.033932503423	350.216289241686	137.244803846918	337.576226984561	255.888083431093	202.018265510477	275.502471932045	307.003558409267	351.019548154871	379.532151039524	776.523628404172	3271.78981729856	-2.07488481523269	6.6395545874225e-08	1.24046312535747e-06	2053.23577302008	3065.62696898639	-0.578541856858055	6.36229280041088e-15	4.41609484400401e-14	2395.38184617664	3513.83558222328	-0.553189345869194
CT.G1_GM003933	82	169	192	38	35	35	222	153	121	613	214	79	4408	3340	2860	9056	10077	10314	29.3283874465968	106.945812313227	115.250288559148	22.2963458308932	21.7859877394954	21.5878533592783	68.2957829712729	44.6624172857183	42.9840975021539	250.617879124088	71.9139122105609	24.8529658817314	1491.36147594204	960.782175671385	903.104148254197	5838.78209050607	6545.26913845167	6986.16742797412	150.738794466422	367.888369625091	-1.28627270294454	0.161395822669962	0.251918899980012	10306.8627365414	33.9530157027043	8.2453511842304	0	0	151.022714396076	38.9173887885237	1.95211903789993
CT.G1_GM004264	3032	3086	3516	1997	1836	1839	1916	1660	2812	2415	1956	2447	2495	2471	2160	2021	2108	1991	312.501493999276	562.757859457619	608.188532996186	337.657754987061	329.329364280466	326.867478359039	169.857601405065	139.639231665136	287.863318154043	284.522934587364	189.415956365343	221.836839936646	243.25425907888	204.832933370046	196.550486705256	375.49204035916	394.56215382194	388.625855370143	1992.70970928857	2539.43113905201	-0.349719968030413	0.297734722410383	0.404509312155047	2139.95578055943	1783.13853133452	0.263059879530647	2.79247985105905e-05	6.9017204877608e-05	3118.48457296315	2043.86786897857	0.609193683173543
CT.G1_GM004324	3742	5503	5306	3194	2569	3015	948	279	832	2290	1134	2800	1438	1750	1557	1519	1412	1724	2956.87704293554	7693.63788223066	7036.60525121241	4140.37956882982	3532.87656994189	4108.50558035301	644.324137271406	179.932720802244	652.981561900874	2068.43657207957	841.913253906078	1946.09623919357	1074.86858580827	1112.17126239638	1086.21442583363	2163.7086284064	2026.21766406093	2579.90832364589	642.646194956907	2341.63030867422	-1.8655237227922	7.54453478337588e-05	0.000627312200169978	1630.98127272198	2757.45768398637	-0.7580218543397	2.17102328689072e-17	1.81323391027899e-16	4823.19181443499	3161.70438194692	0.609078986413944
CT.G1_GM002383	2601	2993	3309	2681	2297	2523	656	435	412	2361	1087	2658	3547	3111	3707	1981	2115	2076	356.358079077343	725.530577020455	760.86828923074	602.585717465975	547.699229789629	596.115741062053	77.3066186204906	48.6420618367149	56.0649685495303	369.759624783832	139.926706067674	320.315558125561	459.699940486514	342.807572084218	448.4007336594	489.262864186811	526.233566715085	538.655546542225	458.847068979441	2309.33066446703	-2.33107581892215	2.55374421613812e-09	7.14581943218922e-08	2159.09892664764	2357.24247023119	-0.126899580847954	0.0615698789983269	0.0891932795143771	2908.74296100221	2702.36370843641	0.105811069698656
CT.G1_GM003069	2472	3848	2850	3102	3127	2919	839	552	684	3021	1335	3735	2142	1730	1931	1949	2119	2175	529.371682821183	1457.97490736002	1024.29147936546	1089.75732301624	1165.39996059421	1077.98673633757	154.539955193201	96.4778860793816	145.484408067746	739.503456816774	268.607611602854	703.525179687161	433.909050112447	297.963097993997	365.083314795112	752.377154173971	824.071917610041	882.082144693485	638.437055079595	3051.65020143371	-2.2569101215504	1.96635651479306e-08	4.30351168666139e-07	2185.01332404329	2877.98964652795	-0.39755713291887	1.38409830826252e-08	5.21764152905366e-08	3026.27219618362	3297.82257299125	-0.124288497340973
CT.G1_GM004278	674	2342	860	5209	4885	4855	1020	743	714	5644	1776	3536	376	521	555	2121	2222	2192	128.178238637987	788.032338434043	274.485441210424	1625.1165872172	1616.79087316732	1592.24802755327	166.848057934559	115.323994882661	134.865455789955	1226.92679532474	317.338068458794	591.484623487947	67.6408801170316	79.6886123394437	93.1847527985776	727.120840141351	767.397492166158	789.464276133148	757.200568315501	4289.26386489193	-2.50176386726668	9.20727760888505e-09	2.18690686772277e-07	2286.0364444565	4700.47744059608	-1.04009418232128	5.89830991794279e-70	1.43291481419229e-68	1330.67697769833	5387.373860567	-2.01788694728961
CT.G1_GM001760	1752	2440	2089	4161	3729	3924	1173	959	914	2678	1643	3341	1209	1175	1215	2472	2679	2656	181.492296498051	447.215314154386	363.185912347651	707.127248493496	672.281801973426	701.00348216653	104.51742165738	81.0810124106362	94.0412514138285	317.111440277519	159.913992867925	304.422935552336	118.472457449401	97.8962596386359	111.121435604896	461.619431038324	503.98629397591	521.062351145503	931.942377243757	2862.81771955027	-1.61892813891304	1.63167848242268e-06	2.10503699795499e-05	2731.46345339262	3713.77470522906	-0.443383414784691	3.35484037898573e-12	1.86373255899733e-11	2064.3331268577	4256.95524218483	-1.04464366370509
CT.G1_GM003388	140	501	583	119	113	93	251	181	178	677	326	148	2418	1732	1077	10651	10635	10359	30.9561044156186	196.001204111772	216.348197934124	43.1659189893106	43.4842104214718	35.4624142105777	47.7373789338689	32.6642960838725	39.0918640089684	171.113462426872	67.7268188160968	28.7843735657604	505.756607940177	308.013883873192	210.247791200252	4245.41522143834	4270.48970797281	4337.84100925503	186.579002698691	455.898073759209	-1.28706344421048	0.00959759457448666	0.0381909477613339	11066.6143282634	102.127371737174	6.75875909218513	0	0	428.740006701343	117.076586784471	1.87124729293173
CT.G1_GM004137	1748	3872	3439	5314	4825	4994	866	323	607	4100	1325	3507	141	172	151	1547	1600	1644	458.048029912396	1795.17869828405	1512.40542752717	2284.37239868959	2200.40076314899	2256.75914856608	195.188427188447	69.0794029140716	157.981557870044	1228.09140329911	326.219771502692	808.317826753477	34.9506861273094	36.2495129930971	34.933653639527	730.754377728999	761.397579801074	815.847401042482	555.076146337988	3449.21942580017	-2.6354851329687	2.89555246444063e-08	6.01489678037022e-07	1676.53017208437	4757.45972419608	-1.50498623141829	7.90345919266083e-127	2.70307135069663e-125	3080.73450141611	5453.11836404272	-0.824082841398118
Novel00014	1711	2363	1716	5105	4760	5076	1234	1086	1301	2229	1239	1775	964	1071	992	2333	2696	2450	310.705091228519	759.215084169181	522.976415182757	1520.79217517873	1504.31986600268	1589.59707876146	192.743659828328	160.955064669818	234.651733264995	462.685268262556	211.394885704644	283.513352372761	165.593160850514	156.419887453092	159.040416254854	763.703216517114	889.07861872502	842.562205865789	1116.66130831382	1996.27164642946	-0.837764064969333	0.0162762691889182	0.0549234458093009	2615.13432754365	4699.07655510585	-0.845490425369808	5.29393912255401e-38	9.05293165035633e-37	1890.88461890263	5385.33271299994	-1.51049097602596
CT.G1_GM004021	3154	4857	4797	3017	2751	2636	938	534	672	2842	1365	3303	1143	1212	1050	1822	1967	1924	393.99501123672	1073.49464820109	1005.6925025033	618.272751579089	598.073420775043	567.860319141856	100.785592550512	54.4435896987815	83.3770291850239	405.817107191683	160.208846995335	362.922929039421	135.064826873237	121.768734266911	115.801931803214	410.2881060516	446.226452476508	455.16790516214	658.800321612404	2833.46624276653	-2.10454023472198	9.67234409273764e-08	1.73818547214945e-06	1998.54433642879	2641.27383398786	-0.402498133875706	1.81420260968757e-09	7.54879371702235e-09	4263.78179484368	3027.78986792475	0.493637859417473
CT.G1_GM003929	129	225	233	63	51	37	275	219	218	502	246	119	4447	3285	2686	8520	9156	9327	36.2244898365293	111.788681020843	109.808244544453	29.0221030443445	24.9239930573447	17.9176634138992	66.4219838479825	50.1918431172349	60.8019028255999	161.136352249845	64.9041526361631	29.3924865878202	1181.26326651365	741.911460069896	665.910782841193	4312.84334029547	4669.17627000036	4960.11875222788	218.069607608131	342.598306713573	-0.649227658284885	0.179050922140948	0.273281208189223	9449.80098804101	47.3380050373072	7.63717145623305	0	0	197.456558887482	54.3170156698341	1.85845420740783
CT.G1_GM004968	2036	3234	4034	4406	3850	4034	444	312	382	2521	1399	3537	540	398	397	2438	2757	2638	1313.52964647748	3691.51695569537	4367.81725519405	4663.18194925232	4322.72604831126	4488.12642470681	246.383520845731	164.283202823119	244.778674289125	1859.14042664702	848.017139093629	2007.12289635074	329.551177300593	206.513913034195	226.125783071216	2835.35425142736	3230.13586472309	3223.10479879492	350.286151777323	2782.19078288429	-2.98971697589318	1.71800550066108e-15	2.10558754161022e-13	2740.04635474663	3862.24873102714	-0.495394702549301	1.43095554571169e-13	8.94822252384775e-13	3129.43965148331	4427.66595981338	-0.500925051323834
CT.G1_GM003070	2836	4105	3237	3270	3035	3226	740	349	540	2732	1250	4099	1586	1328	1325	1779	1944	1960	698.272724095274	1788.2768697732	1337.60539274858	1320.81613889531	1300.50619357971	1369.77834762278	156.717376383356	70.132729236904	132.056785355162	768.912267393264	289.17029239483	887.715022855954	369.393319097338	262.978996968459	288.026336934978	789.598510400646	869.234650070727	913.928988520444	502.369469340288	3021.07047506427	-2.58829036076603	3.01309602708071e-09	8.27993383585228e-08	1988.71105782916	2997.39106439776	-0.592058251164875	1.8530671996335e-18	1.63465092163635e-17	3346.1630310137	3435.21707006886	-0.0381930307067215
CT.G1_GM003509	3846	3795	6159	3597	3069	3341	687	463	638	2043	1333	3463	582	584	548	1617	1837	1693	657.782344984638	1148.38486311781	1767.86703249266	1009.22763364584	913.491896748116	985.40892382092	101.063946028028	64.629438883811	108.378146996736	399.409640149654	214.204155572611	520.957415296156	94.1592345881597	80.3322475780379	82.7467533406513	498.533645330485	570.563528463495	548.36208730992	552.1308892889	2523.40091370958	-2.19242783344243	5.98383405669446e-09	1.50282520899277e-07	1799.85243025922	3144.49727916393	-0.805076709999074	1.65087613305521e-30	2.36137002022523e-29	4529.40383861815	3604.99759804614	0.329133399808504
CT.G1_GM001728	1751	1298	1829	3582	3205	3309	895	794	751	2766	1556	3572	2109	2154	2037	2301	2589	2735	296.489178944422	388.866149806679	519.760015796167	995.002210543101	944.464444753135	966.243423268523	130.350384913632	109.728556311046	126.302151353251	535.367644264387	247.546678586141	531.999165795874	337.805163044352	293.34084480022	304.516760999601	702.34555919728	796.116582191484	877.0362858599	746.927696368541	2953.31319054959	-1.98313101298061	1.80504867310807e-08	3.97889865784398e-07	2669.7848684599	3173.39450181833	-0.249549239390297	0.000927641242472666	0.00183846542130711	1549.64499112848	3637.67111427894	-1.23162025038037
CT.G1_GM003738	2445	1542	1209	966	949	905	3179	3375	4356	2356	3068	2362	2672	3167	2659	1387	1317	1278	80.2410502979082	89.5374787818456	66.5902280488416	52.0080571618871	54.2024392784713	51.2192721708385	89.7376826727662	90.3999062045215	141.988680094044	88.3833117381923	94.6014746235357	68.1827375459711	82.9509180725806	83.5930059889989	77.0430646424532	82.0551272040222	78.492007063069	79.430285752766	3379.7287756293	2840.52137060174	0.250738484098989	0.37215206934087	0.478538475841736	1392.24336257102	887.006570425308	0.650478035403146	4.14077227025014e-19	3.80057089032554e-18	1575.48238389694	1016.48343704469	0.632516637263323
CT.G1_GM002090	3052	1764	2757	2599	2419	2490	1970	2057	2111	1813	2265	2842	1367	1798	1511	1858	2031	1935	242.480637689855	247.966986041183	367.617148869461	338.746314192273	334.474707436236	341.160675568686	134.624884488148	133.383862483588	166.58230967392	164.652217329149	169.077396652568	198.606477847864	102.737277475312	114.891093171246	105.987456977322	266.102997507643	293.03829428101	291.146139235943	1886.61786567138	2506.83151469269	-0.410165610093702	0.105621102432298	0.186097215556389	2036.9576503023	2360.92722400221	-0.213027893523495	0.000872494033359939	0.0017370434056031	2361.09641388432	2705.88439888727	-0.196816145719942
CT.G1_GM004439	3092	5009	4323	2569	2977	2566	1037	546	786	2518	1263	3138	1063	907	1072	1794	2022	1876	975.7895335532	2796.85819984486	2289.64612794667	1330.01499472673	1635.04753362549	1396.49827865314	281.489375759976	140.632525017314	246.369717817401	908.34250978954	374.493971091005	871.056667202603	317.334241671504	230.21207291316	298.681914930635	1020.58840453855	1158.83002626388	1121.21018503229	730.129620747613	2600.26457364985	-1.8323665005635	4.6728264612181e-06	5.38253393878657e-05	1990.50453248044	2555.12001845974	-0.360098955784774	7.77271315703713e-06	2.05815527454071e-05	4132.93968048854	2926.42444391159	0.497803913433406
CT.G1_GM001142	1533	5650	3018	3792	3686	3589	1155	708	1031	3288	1390	2108	342	391	400	2038	2128	2019	297.647366256803	1940.93541028316	983.434828356943	1207.8249055821	1245.51825742679	1201.7120885082	192.889441094541	112.19399389869	198.823019119172	729.741325781403	253.57095079852	360.003974500942	62.8135005877066	61.0577483581071	68.5673479193996	713.305527853912	750.331934974632	742.392777374761	894.111260138066	2629.19252741803	-1.55587359754692	0.000145569505846404	0.00110539025009513	2162.7834530126	3480.91977359979	-0.686576498626432	3.09923107152411e-31	4.5499982301848e-30	3531.47386945255	3989.0961684133	-0.175985230520167
CT.G1_GM001886	2343	2702	2929	2493	2440	2464	1618	1464	1757	1784	1783	2661	2146	2402	2326	1380	1692	1629	270.17130227627	551.258144047006	566.82991096977	471.590414222993	489.656621656272	489.975893439547	160.476715184578	137.779456039786	201.22725312924	235.146771795581	193.171512556337	269.891123922001	234.079643424161	222.76351843802	236.795862307055	286.851770506396	354.314727272419	355.734136019091	1492.81329073457	2277.2962310923	-0.609329700852048	0.0326121825249058	0.0859928805992352	1645.0004214364	2327.11265293206	-0.500561279614417	2.61815058156662e-10	1.20786118013194e-09	2603.56060584795	2666.62664454628	-0.0349386883679462
Novel00698	2432	2212	2209	2777	2947	2902	1315	1243	1440	2426	1479	3143	1547	1447	1271	2250	2468	2447	393.497714033782	633.237334446364	599.847453015376	737.106575861791	829.838647277254	809.735413961827	183.008380259251	164.144461412513	231.413795289046	448.690302196291	224.83899054617	447.300953453693	236.775061913212	188.300430251878	181.56062334491	656.255085734095	725.179830638076	749.808125406984	1232.51326860543	2630.37718641186	-1.09356763124776	0.00152462553218107	0.00869916690987485	2506.95483372912	2715.83947921602	-0.115417524657636	0.100895782281234	0.138493100058638	2182.35211027951	3111.11083962333	-0.512043885079624
CT.G1_GM000424	3289	3494	3096	4248	3930	4049	305	167	246	2989	1162	4032	216	237	83	1925	2108	2007	1832.0274489457	3443.44975081282	2894.24648830401	3881.7572577719	3809.74169674032	3889.4031540577	146.128364465561	75.9208454128277	136.097867311386	1903.14229579548	608.1336578002	1975.44719886665	113.81220986556	106.17458861903	40.8172429725114	1932.90432355561	2132.36049251311	2117.15670989088	221.564682286156	3083.96001612401	-3.79924496219696	7.73422121813697e-18	1.43622144317404e-15	2112.50390012655	3844.59948001923	-0.863971318577648	1.26631959856789e-44	2.34921472194928e-43	3175.64176533287	4406.44677552757	-0.472918452968018
CT.G1_GM004989	1607	1890	2601	2369	2115	2254	427	273	401	1771	848	3336	5066	4258	3494	1465	1552	1672	546.02661823594	1136.22015389585	1483.21719018347	1320.50108183465	1250.67131044517	1320.74486852065	124.793623253589	75.7071759676539	135.32885903674	687.850001194652	270.7189143777	997.01290471371	1628.28388731086	1163.6107720983	1048.13762213292	897.319453893752	957.660495954464	1075.89958722068	340.444680740301	2203.55673164398	-2.69457278467936	8.65960369011618e-10	2.7929500743701e-08	1641.73380088576	2118.14455836654	-0.367952183626687	8.17454768209958e-07	2.46889891020294e-06	2014.46570443061	2427.93886125255	-0.269794359726355
CT.G1_GM002123	3234	3745	4003	2996	2775	2856	1053	787	1015	2890	1595	2817	699	682	664	1895	1904	1748	515.085393019319	1055.34337210812	1070.01845665809	782.810766906517	769.196118458633	784.448621442775	144.256094795846	102.303481261236	160.565919485222	526.155730374579	238.684773971347	394.641601924815	105.313342371042	87.3630386813469	93.3694432996199	544.076482016423	550.71649010268	527.251928396498	880.886927967312	2761.63907380745	-1.64837134096689	3.28979813381171e-06	3.96068427583461e-05	1938.83157964528	2712.65562376674	-0.48444422343023	1.783413476762e-15	1.28296795590329e-14	3584.85449306509	3109.07039296696	0.205130197968423
CT.G1_GM003858	180	138	171	88	78	84	289	255	267	718	311	187	2923	1940	1471	8910	9725	9537	58.2480168800007	79.0115299761286	92.8690941291348	46.7161531694906	43.9276650747376	46.8764815801471	80.4401853915186	67.3480895578292	85.8159490863545	265.589148373402	94.5570332114385	53.2263940794404	894.755663829759	504.910621546154	420.26070328932	5197.54027901403	5715.05174469635	5844.64249448827	249.03050803436	482.683629631803	-0.952952368348994	0.0458503239152334	0.10537289422953	9855.86785788917	78.5868873230189	6.96998339919326	0	0	154.794182898734	90.0821576261991	0.777313826923175
CT.G1_GM004218	1897	2791	2381	2567	2319	2415	1784	1670	2225	2080	1807	1976	2138	2064	1981	1619	1658	1505	198.123825857974	515.741355959425	417.345015058857	439.815981669336	421.507203947558	434.96427900636	160.262091520427	142.351585149052	230.806215524263	248.319001458761	177.317801147531	181.523607931571	211.22439643452	173.373695339936	182.663309477135	304.808970763299	314.467537054086	297.675714535292	1758.72160392769	2181.21349760615	-0.310440196635223	0.299011247211401	0.405564613304883	1671.38153505771	2295.19546849679	-0.457534107657171	7.1805669874783e-13	4.19060353644825e-12	2333.29376609677	2630.84340140171	-0.17358877717934
CT.G1_GM003935	85	154	229	94	110	104	124	55	108	584	198	90	2247	1526	1026	9394	10232	10232	40.1129282912042	128.584585317431	181.370806394984	72.7727954202765	90.342687253066	84.6380917419323	50.3331033159156	21.1838353592845	50.6217677194788	315.032624927596	87.7921007710703	37.3580974488051	1003.07987201921	579.194078539092	427.474559685007	7991.48554216715	8768.95600175945	9144.57450860745	89.075887847819	353.660624232123	-1.98875198876646	0.0303399378346919	0.0820490463596609	10447.5763021988	97.0560398734406	6.75228368434221	0	0	159.655214001763	111.14289628122	0.518692642807015
CT.G1_GM004752	1152	1437	1252	7545	6791	6943	870	794	652	1416	933	1259	693	823	740	1031	1223	1021	201.420243619351	444.539290791564	367.385005393038	2164.14145747113	2066.42309142809	2093.46105238612	130.838775730743	113.304615607632	113.22604649434	283.003062013484	153.269976646328	193.621316039982	114.617484935363	115.732307194155	114.22990851924	324.953204373445	388.328274439989	338.075664117391	706.164949222265	1360.04975541489	-0.944828532631954	0.0027347494500145	0.0143850168495183	1144.34590530044	6688.61208451773	-2.54698168121557	1.96120379629686e-292	1.10151281109444e-290	1251.61879933527	7667.09135668305	-2.61573755636191
CT.G1_GM001491	2227	9704	2518	5198	4509	4932	1217	689	965	519	538	703	535	496	423	377	443	441	567.517709463957	4375.34935452592	1076.91490336851	2173.05760554343	1999.74359531819	2167.45131706205	266.757329331882	143.302868795916	244.250029246485	151.183293599671	128.81495513137	157.57645503906	128.967412116755	101.658808647386	95.1693361825041	173.185717125228	205.014626147468	212.831213201698	884.980567214643	644.268698373864	0.458175297604944	0.140559218100742	0.228473975735105	441.334469975289	4600.95560917818	-3.38261492829818	0	0	5001.96008635196	5274.32547854291	-0.0766005888915763
CT.G1_GM002124	4078	5148	5811	2890	2588	2720	734	295	607	1870	1013	2945	575	451	401	1365	1440	1480	2234.87619604368	4991.68915536425	5344.70308699889	2598.24352626135	2468.34237125914	2570.64576407258	345.994256508781	131.948581534077	330.402290384125	1171.45361854429	521.603507807004	1419.60770305459	298.085667639973	198.786518817078	194.020711300156	1348.49835358909	1433.14673488363	1536.0504988102	507.665430733279	2166.15430138534	-2.09333908866435	1.87886685985532e-06	2.39868669108196e-05	1499.57786652834	2577.03628172856	-0.781479247082101	2.6402896696836e-30	3.75031400413062e-29	4954.415600788	2953.97165383963	0.745851294185803
CT.G1_GM002965	3517	4781	3710	1533	1500	1491	1748	1328	1741	1850	1866	3163	841	1101	937	1667	1742	1670	332.562135335978	799.874629056756	588.763395794754	237.803558618455	246.846269775623	243.133699104822	142.170156448498	102.488460198011	163.511127272009	199.962889357936	165.7818114746	263.07308845396	75.2252135940153	83.7320817529261	78.2235450492825	284.149929329542	299.137252540144	299.057317066404	1487.32293769833	2505.568601032	-0.752517356334177	0.0149967671485248	0.0523946345987229	1776.21231614479	1423.16345995709	0.319741480964426	1.10528140907514e-06	3.27360076746881e-06	3925.15933742606	1630.83499146034	1.266883431553
CT.G1_GM004480	2136	2211	2647	3030	2723	2904	916	735	627	2061	1242	2563	1705	1585	1703	2381	2531	2459	236.664225105916	433.433878582423	492.211511761653	550.743977181574	525.065984943294	554.874874356307	87.2958142502963	66.4653300719369	68.9996703480722	261.027702193954	129.293821135576	249.779488072924	178.699258560803	141.24229637632	166.587911932166	475.556674518703	509.266874844678	515.973531758825	694.605311755283	2193.20485205896	-1.65844497146153	1.44353495491044e-06	1.89827944285218e-05	2578.24481705075	2721.6039450747	-0.0782043907559571	0.210249933976994	0.266919557962487	2272.3263441972	3119.56572324434	-0.45763570487362
CT.G1_GM003458	2399	1986	2562	1991	2190	2143	1636	1560	1269	1728	1730	2917	2489	2362	2599	1454	1487	1474	183.175832858774	268.299533397201	328.309547429904	249.393396344429	291.016035261766	282.180618051279	107.445395175577	97.2162773260403	96.2382370577058	150.819990237771	124.110589854097	195.90754203715	179.775218598399	145.051411154479	175.203056277758	200.13076442252	206.191526335615	213.143915859803	1361.5037019734	2323.34102242922	-0.770906505151598	0.00742059986393015	0.0319560337077751	1544.36463823532	1991.77358087511	-0.366876958102844	5.61531651850741e-07	1.72575139188265e-06	2219.89003997978	2281.34132146607	-0.0398113896588738
CT.G1_GM003848	333	245	329	63	95	66	675	626	609	813	620	308	1806	1549	1252	8404	9246	8814	58.6252708753375	76.3149211021967	97.2082191525304	18.1952044993041	29.1071116726788	20.037874250581	102.214140947413	89.9479818477316	106.489314477246	163.609462459736	102.555068258245	47.694482960547	300.763670889687	219.329063728899	194.59981773498	2667.09320784562	2956.08172159439	2938.67260882164	585.430418817934	665.462754234975	-0.183643733896607	0.63932960071982	0.722310433851596	9256.10548615697	70.6989234392241	7.03673808819916	0	0	287.180216334066	80.9044475348141	1.82645832271939
CT.G1_GM000410	1609	2923	2187	4111	3741	3846	1206	929	1130	2206	1435	2308	882	861	785	1774	1977	1939	393.313797433722	1264.19683675443	897.218832527404	1648.56614587773	1591.49663158848	1621.2855050112	253.569507259665	185.342626489447	274.352985721875	616.404625535872	329.579240304737	496.244540499811	203.947659045659	169.274066383149	169.414378065243	781.71469109314	877.630534980149	897.632310256487	1005.86502713217	2231.89734708286	-1.14963555596486	0.000447884510220336	0.00300288433110527	1990.77431516819	3677.55935820376	-0.88560827488972	4.09608936609906e-41	7.33223950270715e-40	2244.29211508077	4215.31238234792	-0.909788175788877
CT.G1_GM003923	279	327	260	105	74	77	682	589	674	810	592	325	1956	1690	1210	8608	8750	8794	53.6596117767176	111.274031244068	83.923411775087	33.1290044185442	24.7690825566554	25.5388378420141	112.822125923222	92.4559955317191	128.751212992184	178.076079275434	106.976858298059	54.9798415284301	355.860000846938	261.417204221061	205.45947059339	2984.40048649008	3056.14034463197	3203.07652230477	598.797787558176	660.991906849072	-0.141391225012363	0.716901817947163	0.782399704431026	9148.94251033358	80.2494096295154	6.82911779538805	0	0	279.684730909061	92.0884685397421	1.599788712632
CT.G1_GM004990	1888	1959	2857	1753	1694	1547	476	242	423	1806	795	2603	5051	4377	3734	1420	1546	1618	497.290562717112	912.946672196369	1262.94642560082	757.470818634803	776.526911831005	702.692994229531	107.840467419546	52.0235584637313	110.661538735605	543.754941655851	196.743397076817	603.058156026292	1258.49819817282	927.233069620752	868.320416626582	674.230031234822	739.502480792777	807.09428995728	353.60101471631	1950.42961083952	-2.46377562583411	1.97497203579282e-08	4.30698527947987e-07	1604.68268432415	1570.25949747212	0.0309955818079997	0.689973247193049	0.741055477072956	2198.2891048593	1799.71079186778	0.288203412618398
CT.G1_GM001907	2233	2960	3227	2276	2213	2271	1245	1007	1034	2027	1459	2633	2102	2165	2118	1509	1578	1711	209.980339449098	492.475202883458	509.278492737188	351.105741082424	362.164770617776	368.276601713033	100.699158907541	77.2851123225208	96.573630667788	217.88177386724	128.905073825889	217.779787267979	186.97761856014	163.738930426132	175.838243816827	255.794187107352	269.47521516389	304.703504939383	1007.53087819987	2271.70695486792	-1.1727691619041	0.000201449823125329	0.0014801972615252	1679.92021699968	2126.70134958232	-0.34047584035481	3.44729005628117e-06	9.55378439318846e-06	2781.16501426175	2436.98791754799	0.190228579861534
CT.G1_GM002691	1903	1313	3364	3952	3886	3854	500	320	328	4254	1289	3432	502	544	430	1941	1962	1977	600.558694162917	733.135319703794	1781.71861540889	2046.01761742314	2134.29449636165	2097.46857596618	135.7229391321	82.4219926841399	102.810772829654	1534.58659120123	382.203268991532	952.666182867857	149.860573207051	138.076480336007	119.807111399415	1104.21521360609	1124.44337860026	1181.57384637998	351.126007757301	3480.30124734574	-3.30893798576092	9.47287128380269e-14	7.0792384423345e-12	2057.05062024623	3678.24136848494	-0.838529823059772	3.84592812553994e-44	7.09179879052877e-43	2148.53498611889	4214.90401590679	-0.972411616708331
CT.G1_GM000430	1293	5131	2331	5968	6176	5686	1383	890	1543	546	536	770	669	608	582	480	503	490	339.692526276344	2385.02111341826	1027.77062459651	2572.12484379067	2823.77203089471	2576.09221261002	312.518857818358	190.833201006038	402.625709232762	163.967340653955	132.30524652285	177.932381663381	166.257247723498	128.468065467265	134.991966216318	227.321349285212	239.981282614267	243.792913174912	1186.45910329961	678.619679504947	0.806076475323313	0.0140878503683492	0.0502212606499383	515.215759668873	5610.6714237431	-3.44507964861597	0	0	3035.03852332749	6428.5364465084	-1.08298801720231
CT.G1_GM002349	1610	2035	2144	4938	3893	4452	289	129	113	3340	1322	3110	855	741	353	1868	2191	2092	1086.84627522783	2430.57711886687	2429.03339959926	5468.51104534524	4573.6352558011	5182.80039722223	167.805684757141	71.073616911632	75.7650298318027	2577.30582563464	838.491202066381	1846.62807521776	545.978274975927	402.313486475714	210.384830350376	2273.16331153881	2686.00329415098	2674.49293759188	161.179457626623	2974.51921834676	-4.20527507809911	1.13119615441444e-20	3.64840528118511e-18	2151.89685450878	4171.16940069996	-0.955028706646072	1.82714360469465e-32	2.77562609130041e-31	1902.35501315868	4783.30487198766	-1.33075266141151
Novel00625	539	280	234	110	111	88	1011	1050	884	661	868	572	2910	2104	1790	6507	7803	7809	52.6436684018467	48.3858257807239	38.3565641169433	17.6248661550497	18.8675381340221	14.8220111032723	84.9327363955378	83.6995533141151	85.7546649581972	73.7965539971405	79.6529591154265	49.1394406046499	268.85453759762	165.275033273482	154.350443645614	1145.64405877109	1384.01534310606	1444.40948764891	899.533270148587	768.122444557163	0.228319476378871	0.388756453473017	0.495888961249633	7742.32223727518	97.1525397091827	6.31607456009312	0	0	313.452784900523	111.34875975924	1.49523870076083
CT.G1_GM004465	2622	3419	3635	3534	3419	3448	796	416	621	2468	1150	2740	457	485	433	1908	1919	1789	1137.32351256972	2623.93563402223	2646.19720057764	2514.74317552266	2580.98398093378	2579.20385885661	296.982582420222	147.272317991789	267.541427691884	1223.69653131305	468.677365818479	1045.39084605678	187.514360190438	169.198772113871	165.819918784867	1491.9051787344	1511.63947006192	1469.60019459773	565.499907847024	2405.18749037573	-2.08848643302244	2.68509186713537e-07	4.28495910463686e-06	1963.23235124513	3271.74716842147	-0.736724422124922	1.41755789182709e-35	2.28376037204354e-34	3188.78746796167	3749.27242141133	-0.233925430212444
CT.G1_GM003655	3735	4455	5056	1828	1520	1614	1146	825	934	1996	1157	2268	1735	1564	1307	1382	1375	1343	666.766375362355	1407.12778628583	1514.80458079931	535.346587288172	472.238673442551	496.882495208127	175.968237139265	120.202498360914	165.606763747787	407.306053369432	194.06233515452	356.125387098662	292.987819398753	224.555641947504	205.994745878257	444.736371235841	445.766780315345	454.042626144022	892.271930356105	2035.8090609644	-1.18980053741313	0.000650774241271758	0.00411128304176633	1433.83429674314	1558.58043803293	-0.120689569525512	0.0940083048496922	0.129855334451673	4345.3086725112	1787.10510743169	1.28159116012465
CT.G1_GM004947	1942	2037	2375	3324	2939	3207	1268	1254	1266	1963	1674	2728	1355	1433	1401	1633	1747	1677	246.827787240252	458.07711940107	506.611330193223	693.077183995222	650.098686156658	702.928038158659	138.621520804737	130.082484261103	159.818348959751	285.195302049457	199.905658613609	304.976228948649	162.91126708295	146.485673710586	157.210095319253	374.147226185857	403.236324403019	403.659722054555	1163.10333581266	2344.83218058775	-1.01140986914414	0.000481117810694352	0.00318606130822243	1768.68843431304	2976.96469901339	-0.751299481408407	1.08551390976055e-30	1.56365086013037e-29	2064.32075184287	3412.38502537177	-0.725623744227981
CT.G1_GM003917	374	847	1016	276	273	250	602	439	509	1237	561	410	1766	1441	1137	7917	8093	8044	95.0706410173577	380.943858745907	433.445988611633	115.095850049748	120.773692630669	109.592771774035	131.62485098494	91.078485790469	128.511121043465	359.436157549851	133.986946812706	91.6717403731277	424.651361872309	294.60691670196	255.171846364012	3627.83048342123	3735.99493233386	3872.4374528406	476.50144669293	869.820474918867	-0.867216604672672	0.0525293483157057	0.115791311682966	8414.27715912145	251.296534388042	5.06540851827009	0	0	767.828865984965	287.986288084023	1.41382767946639
CT.G1_GM002962	2193	2943	3083	3441	3273	3233	427	204	269	2928	1268	4175	733	531	487	1819	1995	2053	2149.43583443483	5103.6262407135	5071.37631680379	5532.81677914209	5582.98854212636	5464.60330343566	359.9816055392	163.189601620894	261.870298394996	3280.45563702266	1167.6963333327	3599.30900420218	679.60541395817	418.585820345547	421.417227867608	3213.88307948163	3550.99999274353	3810.76644604122	276.302102165298	3139.9562891646	-3.50644237293427	1.24132677499174e-15	1.6184788249254e-13	2053.53187140066	3128.0850956913	-0.607395099245243	9.69700149152773e-19	8.65379637480069e-18	2713.25872693008	3585.01403100411	-0.402328630255277
CT.G1_GM002136	3157	4311	4185	1988	1827	1776	1536	1194	1141	2011	1588	2427	1320	1462	1427	1148	1120	1125	73.5051921557295	177.592329738338	163.532982647268	75.9338776470119	74.0315531293907	71.3104996171265	30.7610554343219	22.6894633269692	26.3862206340454	53.5220512140206	34.7391144211453	49.7038478802649	29.0726331733633	27.3775730268788	29.3335671982162	48.1833336588322	47.356912055695	49.6059176218985	1183.88350271292	2235.22593412786	-0.916630723456935	0.00208229580950222	0.0113626969907655	1186.80975464871	1757.44322495474	-0.566632972878312	1.68440423075586e-16	1.30530667097309e-15	3841.22856749927	2014.50918438626	0.930868420005297
CT.G1_GM003924	283	202	183	75	97	85	697	633	530	699	598	379	1825	1633	1215	8192	8835	8573	55.2630849804987	69.7915438444814	59.9744452406844	24.026234731566	32.9651686403037	28.6242883212105	117.070655209766	100.885525635815	102.795160503156	156.028203701741	109.717191768234	65.0975583130902	337.115375247006	256.471441294618	209.470292404631	2883.70050853149	3133.12095692532	3170.43638331233	567.426511377863	632.174028641959	-0.154465143735815	0.647721720221043	0.729505366938899	8954.78264383594	81.0462907006718	6.79093521739084	0	0	206.659056280043	92.780423359675	1.15494804830795
CT.G1_GM001890	2742	4624	4220	1876	1956	1854	638	256	611	1527	729	2395	2362	2691	2456	1221	1189	1219	1131.59153440762	3376.31385618817	2922.81380841108	1270.07929490149	1404.83709950944	1319.46857565171	226.46938428104	86.2260846541771	250.444535033211	720.34163901835	282.666653494782	869.369814314703	922.081130333423	893.182232173548	894.845530437994	908.342059557783	891.099114390619	952.716035116621	469.198327908624	1733.98352593969	-1.88602008100491	4.5469442659577e-05	0.000401493868325487	1269.59377609932	1789.59507495946	-0.495267530995175	2.28543678983284e-12	1.2931094295154e-11	3872.4777908556	2050.31701452711	0.917167791876544
CT.G1_GM000303	1735	3117	3671	1846	1797	1777	773	390	901	842	528	1586	4219	4666	4144	765	889	886	609.846693972076	1938.47740541509	2165.56906700216	1064.4583035473	1099.26942766934	1077.14880734381	233.704604962508	111.882526060572	314.553191139658	338.306645966177	174.373276014264	490.344352169419	1402.80634668538	1319.07675514099	1285.99243218488	484.723584014631	567.472569923248	589.783266546891	645.379738529092	1087.64917754377	-0.753191849042653	0.0865066809239069	0.162362309556417	888.944038006358	1704.89599236589	-0.939807421904552	1.21978830101689e-32	1.87156490697378e-31	2884.41482580887	1953.73644918148	0.561745450799975
CT.G1_GM004180	1979	1932	2306	3482	3331	3125	351	285	378	2855	1161	3245	546	536	483	2461	2701	2751	1695.18860890473	2928.07434617418	3315.11038795332	4893.01740650232	4965.71444674041	4616.25015560798	258.610366020565	199.247808207419	321.597112570806	2795.47483510346	934.392320811727	2444.91481454869	442.417070702887	369.267561907012	365.272379173566	3800.10297880378	4201.63897964081	4462.72731963545	313.456858877221	2753.9280540319	-3.13533762626427	1.72250501645665e-14	1.48669165364033e-12	2769.3918341081	3124.78805031286	-0.17436033758734	0.0116184980656092	0.019234301016133	2009.23688127316	3581.41353013203	-0.834406506141827
Novel00050	833	364	303	4112	3807	4486	1535	1561	2056	1644	1505	1859	1544	1631	1518	1544	1828	1644	109.798767163993	84.8900114979657	67.0288164636666	889.162894945794	873.313587466026	1019.71501471814	174.031323714804	167.93136844284	269.168158011849	247.7031439883	186.386207671496	215.530458074468	192.515969360235	172.90619810611	176.653279927906	366.869222411074	437.573055885699	410.385309058869	1596.36688001695	1850.65311859682	-0.213144552105988	0.470818131315319	0.57397092949333	1753.88295376021	3902.895018227	-1.15395936162842	4.4615280291874e-49	8.92597208976642e-48	437.838901534305	4472.319961173	-3.35003677242629
CT.G1_GM000891	1677	2487	2062	2770	2808	2784	1223	947	1099	1956	1089	2454	1131	1179	1319	2123	2337	2289	210.262444696903	551.705328635658	433.894123344317	569.749796601238	612.717985175306	601.956294829934	131.892981358953	96.9069862554482	136.859342493745	280.333333125684	128.286612196841	270.632534728761	134.139985151613	118.890345787473	146.006070880954	479.833054321987	532.119626394602	543.515544754527	1005.66172266362	2060.11450573073	-1.03439073043509	0.00396684773347703	0.0195881087113193	2361.15599067259	2631.50462320657	-0.156399652140925	0.019119293531021	0.0304496136828591	2054.34841879414	3015.0553580037	-0.5539875219842
CT.G1_GM004727	1460	5851	3972	3189	3001	2960	1143	339	733	1650	920	1984	993	843	665	1139	1246	1212	449.618378031425	3188.04206610301	2052.89576495982	1611.09622782595	1608.3926218191	1571.99077202306	302.76384395916	85.2054468743889	224.203962165426	580.834475873212	266.197416235269	537.414854417614	289.272700074965	208.796354375173	180.804949715713	632.304749070446	696.836930785691	706.856650705848	684.716118014885	1708.70442473585	-1.31923968587399	0.00309177524424839	0.0160020259263126	1258.30959160697	2877.09131645794	-1.19331728114119	4.00141590666725e-72	9.9986400737212e-71	3935.19722990556	3297.51757586404	0.254882345165699
CT.G1_GM005011	2144	2390	2510	2176	2098	2130	1357	1085	1114	2021	1457	1928	2147	1883	1871	1574	1765	1635	283.826700433458	559.795128388184	557.658914507484	472.566706441789	483.35790905664	486.267398209643	154.516512140078	117.228893856008	146.474413609089	305.824323864511	181.222796916339	224.497907162482	268.860816909502	200.48548039697	218.675297654312	375.616547252896	424.321556272501	409.905508242515	1090.18715221416	2026.3392192275	-0.89393072785789	0.00330313833530424	0.0168917760807151	1739.36242756754	2014.42864812254	-0.211792933515797	0.0016030398502636	0.00306104371890177	2290.20820441836	2308.45434636539	-0.0119233922183906
Novel00674	409	202	214	112	165	154	801	856	651	657	763	465	1838	1479	1112	7025	7997	8099	43.0099911435975	37.583754353665	37.7681992521838	19.3214551216819	30.1970742812862	27.9276149716661	72.4511265084067	73.4676708001176	67.9947127621335	78.9748224113541	75.3868145548255	43.0106293874138	182.83467081767	125.088780108391	103.240073199825	1331.69231805945	1527.19698936037	1612.92797323878	702.972196894455	695.948410805076	0.0154055241982263	0.958168730299976	0.971967882681386	8092.50716161306	136.117237677056	5.89506284427542	2.87780433241615e-210	1.29543515610674e-208	247.248661653561	155.736657403102	0.669213765833077
CT.G1_GM003887	553	167	195	112	155	139	951	951	1090	781	952	568	2216	2028	1665	6377	7083	6995	80.2984591675508	42.9043471488732	47.5207352999959	26.6793881737184	39.1695567111195	34.806789207481	118.77613214252	112.703929659746	157.201500895248	129.631443660934	129.880466097994	72.5449550458847	304.381910430257	236.839518354124	213.448835470246	1669.20631179967	1867.76073135449	1923.56705021077	922.591748720106	846.954750738259	0.123745796354763	0.681231372676904	0.755444417619266	7157.02875543237	128.129578353482	5.8069711178824	0	0	260.980579236907	146.638127204854	0.835286067208707
CT.G1_GM001019	3010	3257	3815	2568	2457	2366	1034	717	803	1635	1264	2840	775	846	800	1609	1627	1554	661.253079559059	1265.96505242159	1406.57279872876	925.490561859921	939.379863586387	896.361169870378	195.383701108695	128.557325617677	175.212411546299	410.578508131458	260.899409188008	548.777569420378	161.053407010128	149.477461268924	155.163179558986	637.189744019234	649.098615906303	646.531600038	783.877426215901	2106.22835412238	-1.42594203663297	3.98591372485582e-05	0.000360792899644261	1674.88832263144	2324.19168782322	-0.472687135524643	4.20458432670217e-14	2.75299093562253e-13	3284.93835634039	2663.72411379402	0.30210073200069
CT.G1_GM003916	316	521	701	308	284	292	539	419	498	1141	547	380	1398	1235	858	7549	7975	7858	77.430657054424	225.874046161377	288.277229815071	123.809035743662	121.109742282607	123.388815697743	113.600752567698	83.7946606362188	121.200193866829	319.586738545326	125.932550144516	81.9004444069958	324.04105344936	243.386764654779	185.613953547437	3334.46995148527	3548.77505540471	3646.49326996979	448.274792050921	812.409513616989	-0.856774404390464	0.0524702856642702	0.115786067897244	8179.51430409468	277.948139575593	4.87890298058495	0	0	519.945444565098	318.572884406114	0.705229050755954
CT.G1_GM003922	166	239	219	57	43	60	384	303	323	543	382	181	2132	1640	1373	7745	8299	8720	57.9487976152062	147.617208513322	128.305985309989	32.6427665846125	26.1239999752951	36.1205765600449	115.30128483858	86.3287457406259	111.991992968436	216.677299402491	125.292338086733	55.5765668895922	704.028991506649	460.451961394477	423.159747979462	4873.81773603753	5261.19045857274	5764.88112048833	309.95636825768	425.686514577329	-0.455911990424335	0.27786213440425	0.384278754147877	8668.74999474614	50.2687883324542	7.42875238450412	0	0	206.125388155983	57.6366064379365	1.8348593988108
Novel00639	464	72	81	73	64	68	1009	1041	949	684	834	526	1677	1553	1317	6655	7791	7813	47.3763502903778	13.0070516067257	13.8801800468903	12.2276287236201	11.3725661731952	11.9734585672162	88.6138015166453	86.7502652945323	96.2405159915567	79.8319919111238	80.0081964956932	47.2395948775007	161.973395000239	127.532012894655	118.720814361864	1224.90723882162	1444.63703070046	1510.77216562286	918.225404465444	751.640652689646	0.289417677581645	0.301517426858884	0.408511782399125	7790.82881367053	64.4295609847809	6.91714025627754	0	0	163.895056103111	73.8590815004557	1.15466613110522
CT.G1_GM004829	2581	3369	3374	3148	2908	2807	922	805	728	1341	1136	2309	719	694	670	1711	1747	1585	496.399491024043	1146.42878061549	1089.06765895824	993.239103900734	973.358001010187	931.006724967969	152.52492683462	126.361759597681	139.066592074644	294.814842355996	205.279917274653	390.6106279666	130.809478838931	107.351206940483	113.766814295513	593.205068817906	610.180249379662	577.311381379698	750.397400945295	1752.34488665268	-1.22344698342818	0.000129691421642234	0.000999684316759254	1762.57859846354	2786.02271159178	-0.660478736411792	2.6106495185113e-25	3.18374429329207e-24	3065.98174847028	3193.50262482539	-0.0591316370139077
Novel00102	3354	4233	4804	2851	2275	2530	747	289	583	1734	963	2279	508	528	446	1451	1444	1516	1768.37966419223	3948.78482055922	4250.91002364956	2465.95662790901	2087.51080796975	2300.38251202575	338.765860104128	124.361730890405	305.301626694374	1045.0541403302	477.049615914023	1056.8992231344	253.3629855829	223.89815475175	207.608334249923	1379.08611844163	1382.61595776576	1513.73267283028	501.75613394863	1861.07211520166	-1.89114393962123	8.49470176228115e-06	9.1970905299044e-05	1543.64919382882	2404.17086199995	-0.639589956073771	6.76179784933067e-17	5.34138405594869e-16	4083.40743898288	2756.97457869533	0.566439594746999
CT.G1_GM000402	1606	945	834	1264	1352	1339	2297	2729	3076	1628	2274	1934	2412	2812	2457	1147	1183	1163	136.877969432477	142.502527662523	119.294528147749	176.73023284019	200.539340558585	196.804793590563	168.389725674278	189.831382277672	260.388892149025	158.60601618772	182.097206281618	144.984402272888	194.460912090528	192.755805586126	184.880301557131	176.223146600637	183.102669343602	187.717714341513	2501.08564460295	2115.81651070043	0.241247734563822	0.357558662594131	0.463931858456575	1221.7921106638	1245.33756616392	-0.0273168049182652	0.716137178229439	0.763929570503681	1024.39425166903	1426.52965085374	-0.477086042294308
CT.G1_GM003358	2083	3955	3922	2278	2200	2153	814	406	831	1563	829	2381	1874	1786	1582	1163	1311	1304	428.081821636739	1438.09226467553	1352.73138275746	768.010218791957	786.855663171866	763.042324914744	143.889300816492	68.0988865714008	169.623745866479	367.175535919396	160.072547373645	430.401435607766	364.312526841723	295.204591968377	287.039369024482	430.852633303328	489.285252456366	507.519387782559	638.649321105538	1777.21670946819	-1.47663844864588	0.000566468020911244	0.00364634036989927	1322.04972707265	2085.55334227357	-0.65787068915881	1.05144824577419e-19	1.00577596259837e-18	3364.79102104136	2390.07108356331	0.493199283350141
CT.G1_GM000431	1258	5395	2104	5909	5147	5352	1300	686	1027	421	466	680	518	479	445	362	355	417	238.795175346967	1811.9203482806	670.281298801283	1840.07133400486	1700.33288029407	1751.97576408483	212.253490285173	106.278516614097	193.62590483391	91.3490943484092	83.1104498919629	113.535223531564	93.0125751948055	73.1281452245114	74.5765673075872	123.869675027948	122.375696907157	149.905819101007	929.751217103716	569.780359617396	0.706366665451112	0.0315638387412352	0.0841003579436192	397.257692079254	5156.01217821412	-3.69938681626026	0	0	3041.45387029157	5910.98460899583	-0.958838036691879
CT.G1_GM003908	666	169	148	164	219	154	1302	1334	1527	939	1224	768	1396	1451	1276	6216	6697	6627	83.8124242884454	37.6290821102094	31.2580836639973	33.8574140395045	47.9637539598096	33.4211952006605	140.932689284564	137.014479366233	190.862813105294	135.075632331969	144.723947937764	85.0104261946142	166.182999713848	146.860744073433	141.76934065187	1410.12203903516	1530.51077257709	1579.38741903939	1283.9333387224	1072.96867095212	0.259118066445989	0.366991489722783	0.473557348709458	6836.26344016617	169.284236433299	5.33661656626974	1.74671972478002e-255	8.76509684844532e-254	270.92593217452	193.813533197872	0.48657344583683
CT.G1_GM001033	2553	2832	2838	2936	2569	2636	534	299	373	2563	1132	2349	1622	1325	993	1562	1636	1499	982.028594021219	1927.38872466789	1832.11263552075	1852.70013281611	1719.77765102831	1748.58120913115	176.67746405572	93.8687357011342	142.505051768797	1126.93578069861	409.114201329063	794.754755386353	590.189081159236	409.914550997522	337.225213717745	1083.09329923269	1142.82185230123	1091.97446143617	370.402747247008	2307.34541777128	-2.6388867678799	4.72046842247251e-11	2.11146207977456e-09	1641.9429916406	2558.18845561166	-0.639793045425039	9.78901727007069e-23	1.05322256111376e-21	2667.15179321258	2932.77529682823	-0.137380736623062
CT.G1_GM003775	2130	2370	2510	2630	2271	2493	1051	890	848	2023	1332	2692	1560	1446	1580	1351	1549	1470	241.243869911336	474.928000834773	477.108182411959	488.66157946041	447.639802367374	486.929452413778	102.387274035537	82.2703133226031	95.3939089469289	261.908630230902	141.744337244928	268.181328885822	167.135337821091	131.71920905387	157.990597497617	275.831304257215	318.603116029524	315.305501039553	853.585471206727	2249.4767767359	-1.39776874693021	2.30587785859273e-05	0.000222877279455146	1528.61460608753	2323.81284371268	-0.60447085631972	1.96146912803354e-16	1.50855703540469e-15	2279.59590383284	2663.95080975444	-0.22526240756116
CT.G1_GM004766	1944	3009	2271	3877	3891	3852	1102	791	1067	1494	1003	1921	913	931	814	1006	1095	1137	501.670261837373	1373.87439946659	983.570945616826	1641.32150860202	1747.50410950432	1714.25513019044	244.607783758555	166.600017221906	273.485702059159	440.706988879118	243.191190996686	436.039930323977	222.874240648475	193.230606065161	185.457317299718	467.984639366025	513.166307126846	555.67401914023	914.148261449477	1644.41878408977	-0.84694455203331	0.0131949357808909	0.0476479472394222	1133.41216703975	3656.37366819482	-1.69004693499697	1.27227276182406e-125	4.30323417010326e-124	2384.40727215954	4189.49003109595	-0.813549534744125
CT.G1_GM000372	1623	3339	3255	1923	1771	1764	640	284	559	1075	539	1642	3246	3415	3819	1027	1017	1135	351.997723283876	1281.26953524426	1184.7829281816	684.189463289484	668.458998279282	659.761543941858	119.389982882501	50.2708393145048	120.415183639101	266.506031434669	109.833521815722	313.235724311173	665.942684002366	595.684336875123	731.254353163288	401.51640947595	400.556889279046	466.18116849313	460.315118167568	1213.8514148803	-1.39895398777747	0.00145801174969649	0.00838151594947477	1113.13898177741	1715.85393630754	-0.624808792309897	2.50711174282182e-16	1.91617204613673e-15	2788.76241020965	1966.7467114123	0.503504961111588
CT.G1_GM000980	1793	1807	2038	2370	2310	2321	1279	1181	1591	1852	1422	2083	1386	1439	1216	1934	2050	1979	287.823173173578	513.223301609749	549.055324014188	624.122121486814	645.345558078595	642.521537879064	176.596703765153	154.72903836255	253.666873832097	339.831547338572	214.471640308882	294.111182308766	210.462972338006	185.784894137145	172.33620043994	559.646069333428	597.614665366503	601.629040550161	1254.82102480145	1993.3055060647	-0.66757510690535	0.0340239943723243	0.0879122368440318	2085.60463069077	2202.38491880937	-0.0786109021661149	0.209668082394066	0.266351264656715	1822.56543717674	2523.76514390251	-0.470201210705122
CT.G1_GM003866	234	160	143	99	100	116	479	465	305	694	468	297	1817	1379	1072	7593	8350	8084	41.9201457159232	50.7142088942829	42.9941555930367	29.0949679779231	31.1775370612914	35.8370289760352	73.8089489409532	67.9886379129745	54.2693819136767	142.116217490269	78.773036895723	46.799388157308	307.91358877341	198.689689218131	169.550542218972	2452.06425742375	2716.53509317977	2742.65234791121	378.607429583471	560.12562682062	-0.563129311036311	0.148289750787417	0.237263601259868	8404.95279553254	99.1904672798598	6.40626188517234	0	0	165.271455990987	113.623777245242	0.540418779728919
CT.G1_GM001898	2233	3403	4148	2530	2339	2320	716	412	548	1635	968	2465	1522	1306	1189	1338	1415	1325	294.84286005547	794.999009726864	919.193829129247	548.022230752848	537.485796334704	528.271230242591	81.3170276870534	44.3992434360209	71.867172824545	246.772574835488	120.088676702397	286.283036926335	190.100625869644	138.691296270146	138.605740786876	318.470732279043	339.297180082419	331.325834469764	515.921850303566	1882.5838584791	-1.86746542913567	1.25387711164667e-06	1.68134768931527e-05	1425.89308351921	2260.09171669634	-0.664584522877003	7.02706819052069e-25	8.3859086671282e-24	3278.86855223435	2590.5357477203	0.339669378113423
CT.G1_GM002760	950	2336	1077	2477	2312	2335	654	525	481	1965	1487	2953	1931	1670	1760	2138	2360	2263	141.782325128845	616.842194682819	269.761925190548	606.457342127993	600.511317352365	600.96953416715	83.9542755728936	63.9490730664944	71.3003521905397	335.226456919185	208.513542680551	387.64906037946	272.613754926675	200.456017618115	231.904207457999	575.198454646938	639.635280161583	639.617846403181	507.209656753353	2363.02822908034	-2.21981254410376	7.45402454143299e-12	3.80652186582511e-10	2364.90074853086	2240.06497723537	0.0781278421840227	0.227264545205441	0.285984284840229	1471.58032178659	2567.40451770816	-0.80342869077139
CT.G1_GM003849	346	211	202	73	66	55	540	544	484	708	528	297	1377	1272	984	7873	8147	7611	61.1250853047494	65.9520927820484	59.8909509708094	21.1564113386725	20.2918756811046	16.756108017167	82.0547488506792	78.4365965040922	84.9252532971499	142.972950739914	87.6399480834254	46.1505231568601	230.114678222546	180.73182283149	153.474401798795	2507.23563465454	2613.74378915371	2546.37658021296	479.627936011704	585.575407976609	-0.286427374325772	0.448478540495081	0.553864670728306	8261.88341217902	60.9309706346594	7.08150923682956	0	0	231.535690631736	69.864257374782	1.72898624904821
CT.G1_GM003960	2618	3086	4076	2589	2286	2412	515	260	396	1899	1093	2621	713	575	581	1654	1871	1855	633.879547115732	1322.01311877336	1656.29515795254	1028.35937095337	963.270367978189	1007.1206078205	107.253360142182	51.3791489430973	95.231449011466	525.580573907938	248.646338525882	558.188542023666	163.302799013024	111.971908229727	124.196884199019	721.911770321078	822.683528998275	850.586607826416	361.309795178546	2093.4293449755	-2.53466890974777	1.27931735994234e-10	4.93060174951361e-09	1882.60834694451	2290.34527208267	-0.283090246051664	8.82700142003822e-05	0.000204615307434585	3225.71712313466	2625.49325267693	0.296734228319954
CT.G1_GM002175	1812	1560	2165	2248	2067	2202	1291	1153	1167	1649	1516	2375	1817	1926	1705	1364	1488	1515	204.999402360136	312.263876130142	411.072820120053	417.221299343907	406.976897015951	429.61436919874	125.628225432879	106.463360479449	131.133413826042	213.251601107618	161.145585433085	236.338685303206	194.4537536205	175.248707041338	170.300630705751	278.176406596632	305.716761869739	324.597046869639	1107.77052830307	2033.56856643788	-0.876259261016365	0.00192774412578535	0.0106329576983012	1528.32392215091	2049.33233846447	-0.423459499291811	2.98920352030697e-09	1.2281814732429e-08	1782.32614016153	2348.76320450707	-0.39866611812657
CT.G1_GM000761	1009	633	805	2760	2698	2629	487	452	331	2599	1073	2541	1007	947	1139	3158	3393	3358	158.232978162863	175.635496316501	211.869370614443	710.052859537676	736.347233078249	710.990019658885	65.6903201489801	57.852313672662	51.556323431223	465.896404405568	158.099453080881	350.499417664297	149.3833892182	119.44279378297	157.698307200396	892.749226168486	966.299185995291	997.295955250379	386.021482504565	2370.33887328045	-2.61783957520696	2.40390708515122e-11	1.11599565286414e-09	3466.7324116769	2543.78068604661	0.446547752536268	8.94554635440545e-13	5.17624147274765e-12	760.199213567764	2915.07082415972	-1.93969722378353
CT.G1_GM001684	3105	2008	3897	2283	2011	2074	695	514	512	2763	1412	2963	797	590	678	1496	1535	1645	822.091329147282	940.643194814621	1731.63090823559	991.608263609011	926.62798390172	946.965806466479	158.274098654907	111.070325238687	134.640753622718	836.212376880399	351.25132360449	690.028318384267	199.610685679435	125.636148097942	158.484074622794	714.005533278695	738.055058219024	824.82515114243	526.727688000405	2696.71866572302	-2.35584255658449	1.02131928882769e-10	4.01195166790774e-09	1636.90061613374	2001.24377360885	-0.290342281722841	5.96189093776988e-05	0.000141248824771777	2877.56710934809	2294.19321800025	0.326651229802539
CT.G1_GM003934	205	137	194	156	144	132	326	308	280	479	377	251	2250	1593	1272	6838	8003	7989	57.8849752235464	68.4439876373967	91.9348518933992	72.2623950751941	70.7635090485864	64.2766160170992	79.1764767021158	70.9805186996968	78.5268418917123	154.605431570926	100.017996446316	62.3393847732969	600.982063867655	361.769462459309	317.100241970741	3480.58791509675	4103.80508884448	4272.10523116907	279.61103116943	419.703283592933	-0.583842476988636	0.0949211268193447	0.172450834612791	7990.32168050263	135.76592399623	5.87838033243634	0	0	168.604978289605	155.635166545365	0.112642798996656
CT.G1_GM004748	751	1149	690	6213	6169	6050	663	663	981	1294	731	988	641	581	489	867	972	1015	293.304429825827	793.96518690405	452.266308372374	3980.66657032585	4193.03351220688	4074.75163160762	222.719783081994	211.333660336636	380.536046994703	577.683821430765	268.238351781201	339.400462339489	236.812006063924	182.498355654836	168.610655120765	610.392661351758	689.392998331955	750.727383427507	717.564636265188	1148.08099129886	-0.677637309757469	0.0685584455618155	0.137881901674698	999.16140294335	5798.957816938	-2.53743072142194	1.18522924857897e-272	6.25514953431075e-271	848.102531222443	6644.86600595777	-2.97094291557944
Novel00672	325	199	188	72	80	69	697	661	425	480	552	321	2566	1823	1585	6377	7112	7210	32.574788201082	35.2901953497329	31.6244185359265	11.8387676978194	13.9547835499507	11.9265384551259	60.0893628510303	54.0724640610924	42.3092453899282	54.9941786756866	51.9830942618727	28.2995853240506	243.288675317063	146.9565833763	140.257139595453	1152.19550725995	1294.52936305009	1368.58266359351	540.118690723242	500.281033651164	0.111880569308369	0.726006172545563	0.78882372790057	7244.33004635531	69.5796641201808	6.70325516179207	0	0	217.146980296661	79.7048644033425	1.44697220188488
CT.G1_GM003860	130	60	67	32	28	27	291	287	160	665	288	149	840	639	420	8425	9095	9083	40.7736118160005	33.2958286855926	35.2676964749508	16.4649938443519	15.2837083218614	14.6038269538151	78.5046536482678	73.4673186905044	49.8429712930253	238.415628264489	84.8697902838654	41.1054019929006	249.219556987662	161.191014207641	116.300770894059	4763.40229922071	5180.36610470213	5395.13946488338	222.791353069472	438.73207974394	-0.975239510390998	0.0533448987221166	0.117184749869589	9308.20607746203	27.3310666813224	8.4103344485682	0	0	76.6705470828058	31.336068178138	1.29539707238318
CT.G1_GM002757	1472	3494	2115	2771	2593	2671	664	439	551	1856	1522	3044	750	797	784	1624	1763	1641	206.961229631561	869.174212963787	499.066039412646	639.136285835225	634.480940667025	647.622839485722	80.3000557283858	50.3758245544525	76.9450869336078	298.288425136924	201.057671283113	376.445954099297	99.7492069224016	90.1246612813863	97.3183462193961	411.603189772424	450.148094836755	436.945526141512	509.134894815517	2357.0987532332	-2.21102057132252	5.53082034666663e-11	2.38084874171841e-09	1758.12801743727	2526.80177409873	-0.523290507958944	1.30417091277364e-16	1.01708717554143e-15	2396.2085592099	2895.92444139523	-0.273604710403696
CT.G1_GM001271	1029	287	1353	3115	2575	2837	402	368	319	3846	1613	4262	1338	1315	352	1666	1705	1697	288.953488696036	142.592673124364	637.641866389035	1434.98176163703	1258.4172965228	1373.84894879006	97.0968636614144	84.3406313568148	88.971591749387	1234.52273058347	425.570724398907	1052.69561207806	355.41494279183	296.990432265422	87.2675337155995	843.332981799561	869.478543070185	902.468266594909	332.580762888081	3688.0009006402	-3.4708516326892	7.02272951900801e-19	1.59389949972152e-16	1772.85642985926	2678.63573941379	-0.595696380742882	1.32839651726657e-17	1.12326567385442e-16	836.829971445405	3071.28139292772	-1.87599507489366
CT.G1_GM004725	1770	937	995	978	879	870	2604	2628	2393	1285	2234	1789	2591	2773	2851	900	802	772	91.1688894824669	85.3917149274053	86.0127710179814	82.6395637542202	78.7947263200704	77.2786867888984	115.366830035873	110.477851752741	122.423335172019	75.6578105855521	108.113860878812	81.0514033381453	126.243147363017	114.875497717648	129.648676329029	83.5655793860495	75.0187260457237	75.3057656833079	2334.08121236287	1900.92130299282	0.295888983531235	0.214014606504695	0.313354309320947	864.725631540895	857.042203032095	0.0127974317502833	0.87707619823563	0.901672625625277	1118.14237138397	982.474034750137	0.187269368366712
CT.G1_GM002116	2482	2794	3581	1780	1825	1645	465	285	341	2439	978	2358	2421	1529	1504	1157	1156	1268	947.566521791322	1887.28322334285	2294.4506037207	1114.81729154466	1212.56681359069	1083.03107021548	152.695931407834	88.8033302497483	129.303541515672	1064.38066027177	350.809701957535	791.8237643531	874.318610338938	469.482658033866	506.936122819831	796.256170690702	801.47076141214	916.779122490606	335.03808130941	2206.01426261236	-2.71886878449989	3.27558041003322e-11	1.47593799652085e-09	1253.73415138991	1651.74568688512	-0.398027452979879	3.41201023225328e-07	1.08061700164793e-06	2906.75190158435	1892.6497502793	0.618666983729691
CT.G1_GM000370	1652	3745	3530	1722	1564	1588	845	400	695	876	501	1426	2769	2797	3009	830	935	904	323.836570769388	1298.88415028692	1161.33366190836	553.764050780742	533.565174450696	536.825861172646	142.475155353922	63.9959222042721	135.315879096299	196.289558608733	92.2737954258172	245.873755209213	513.459042633062	440.973461207719	520.757469672949	293.295542162699	332.850625886235	335.599889646494	600.439180427682	1039.15312611609	-0.791269766304082	0.0591447200353419	0.124849756933026	933.717563103398	1532.14896988126	-0.714793936275435	2.45256653569591e-21	2.51080473771411e-20	3044.77453892486	1756.2363918777	0.79357464528962
CT.G1_GM000889	1535	2334	2856	2412	2274	2245	1204	826	924	1510	871	2058	1028	961	1141	1774	1950	1871	261.216586550754	702.742093752262	815.674778064169	673.35708861579	673.469153068903	658.833688318637	176.23227126865	114.722573060012	156.175336804001	293.728820140831	139.262868001097	308.045266976858	165.48265758323	131.528508684013	171.425524154501	544.19870815666	602.627435473816	602.98108321182	906.506285249357	1656.24686207674	-0.86929369325566	0.0172958315301854	0.0570947134037729	1957.03318974399	2179.41017333574	-0.155388353064747	0.0177477619522566	0.0284428792334331	2253.67799677291	2497.86154488111	-0.148813839541301
CT.G1_GM003755	1695	1415	1638	1795	1778	1693	1395	1364	1746	1830	1664	2753	1955	1928	1779	1021	1099	1122	167.583103850923	247.525367229016	271.794638134836	291.139239329195	305.933589226395	288.658644453889	118.631853596193	110.065537587406	171.456074564908	206.818250636734	154.574787778567	239.410690071528	182.84129603833	153.310427608773	155.286587713437	181.969159951177	197.324103260389	210.083001741748	1393.94066449928	2291.16039296549	-0.7169680525911	0.020059356154537	0.0625356045652944	1134.58083173557	1656.51398469533	-0.546224829694761	1.22029705996795e-13	7.70170989806578e-13	1510.20496638507	1898.25269690932	-0.330613227134016
CT.G1_GM004750	889	1145	830	5479	4943	5219	959	859	1037	1304	1008	1050	871	947	811	710	730	726	169.065955710935	385.267731642605	264.910367679828	1709.35184898504	1635.98716193778	1711.62563456242	156.869889763963	133.328817771475	195.876019123506	283.471392824852	180.110795611748	175.638816363785	156.689379207273	144.846671565169	136.167269404768	243.402072843168	252.115287705353	261.474025763077	880.829762002273	1262.60559179134	-0.518969917724924	0.0928754964514811	0.169943577860459	757.703973534273	4917.24102710984	-2.69842526358374	0	0	929.637363979851	5636.24853065147	-2.60104526240519
CT.G1_GM003249	1930	3010	2569	2740	2775	2690	500	220	318	2513	1036	2343	344	337	195	1786	1965	2000	306.915252749145	846.896630568929	685.633023944589	714.804846840649	767.99612451408	737.701260436403	68.3908102022909	28.5535627931698	50.2269021366435	456.805048489354	154.791007911778	327.725512596132	51.7471704762287	43.1017796212683	27.3774658473032	511.981346761164	567.473565752968	602.3219479249	319.151219287397	2252.31169477429	-2.818973511214	6.11966516987159e-11	2.60425751117869e-09	2012.73964042803	2581.83747457402	-0.359346937578722	3.27640802848165e-07	1.03982218508889e-06	2489.84616391927	2958.25419727745	-0.249082561231546
CT.G1_GM004956	1601	2111	1717	2842	2502	2816	586	411	466	3115	1373	2654	670	712	563	1622	1719	1791	741.801733152463	1730.56330799	1335.15985925607	2160.21186993404	2017.52393213012	2250.07111584706	233.539695209506	155.422823789739	214.452215975247	1649.80192525128	597.711839795105	1081.61880686322	293.65561977307	265.326509372942	230.304475696324	1354.74913516817	1446.41962793966	1571.55515499584	449.250693152478	2734.40345291592	-2.60544894426984	1.44764325430398e-11	6.87686655998047e-10	1796.25978214631	2565.39177746437	-0.514452131523238	1.31831292917172e-12	7.54977713039222e-12	1772.98457987729	2940.524166105	-0.730468031146099
CT.G1_GM003853	114	109	125	18	31	31	257	204	186	399	211	129	2513	1905	1392	6696	7587	7344	43.8508655379628	74.1826874960452	80.695588245276	11.3585158006437	20.752474574495	20.5637395611023	85.0301652852437	64.0442210134829	71.0615003458344	175.43791513802	76.257152367873	43.6455357364153	914.392824262121	589.348845019079	472.726583580162	4643.01711374015	5299.87126736519	5349.8735455552	197.641408525539	289.081608816919	-0.545342582039309	0.218487620229454	0.318480527299261	7566.18343995825	25.3054452803017	8.23159175675431	0	0	112.049928933102	28.9352269467432	1.95038317660293
CT.G1_GM000825	1653	1393	1740	2075	1982	2005	1163	1068	1733	1783	1398	1990	1787	1478	1516	1441	1492	1462	255.298410347912	380.652879840528	451.014978665415	525.737699989812	532.738133957088	534.019008910199	154.497534430407	134.624149073351	265.840980175323	314.777617198826	202.865052690837	270.336777902262	261.075916683819	183.592032234648	206.714970488826	401.190609078777	418.471608471199	427.622117365331	1235.63123994161	1923.0453177394	-0.638134954912614	0.058647852838427	0.124228842790833	1537.27086062967	1906.62658830439	-0.310736900761796	1.47876049325381e-06	4.31504849366054e-06	1529.42060989915	2185.01708622963	-0.515317382024974
CT.G1_GM000648	2397	3539	4182	1654	1496	1517	663	219	666	873	504	1858	2246	2460	2153	867	849	1005	590.183257988847	1541.70812232091	1728.10186977898	668.082536309735	641.040285204364	644.127015915609	140.410298029953	44.0087899796045	162.870035271367	245.702931710951	116.593461893595	402.384609042782	523.113111407706	487.144828721693	468.015625223402	384.812764765239	379.619453657431	468.62175176686	484.574664123674	1187.11065364027	-1.29295862686165	0.00907790033629222	0.0368162629125074	953.275024978342	1467.00224857479	-0.622572819539956	2.33072198602359e-13	1.42555042913204e-12	3379.40179430443	1681.59551421223	1.00665869482497
CT.G1_GM003029	1635	2424	2334	2764	2489	2665	838	716	891	2689	1326	2545	608	650	456	1299	1363	1325	437.433433852761	1147.43892556911	1048.00059392306	1213.13188733443	1158.921424284	1229.58487609343	192.84341641282	156.344893406132	236.766378152523	822.36053887097	333.32090371493	598.906192171395	153.873842209605	139.865857295742	107.710125274962	626.49107554647	662.234787719141	671.347885067343	754.689481615374	2492.77423456568	-1.72365560524931	2.76254409183205e-06	3.36892743656997e-05	1394.52432298074	2489.37493020821	-0.836172382006401	2.8162214789761e-37	4.72353640939498e-36	2120.28582273138	2853.33659952176	-0.428859395918791
CT.G1_GM000974	2046	2825	2666	2695	2385	2438	667	451	664	1769	951	2091	594	564	491	1746	1921	1800	681.55890339491	1665.01812156643	1490.47388599752	1472.76107878081	1382.67791934906	1400.5497805441	191.112978624568	122.617023491388	219.691854677999	673.601184726331	297.648084967158	612.672798160403	187.176452989683	151.105756053989	144.403170832706	1048.46400756106	1162.10949358735	1135.55402535253	551.473559402124	1808.21471085387	-1.71317646824472	5.46167348270284e-06	6.1594882638294e-05	1911.8401057501	2362.6803801188	-0.30562552814437	4.10032985443211e-06	1.12465140541368e-05	2484.07223438527	2708.519905037	-0.125212136619855
CT.G1_GM004002	1336	2329	1775	2903	2564	2724	771	585	685	2717	1110	1907	742	852	705	1645	1733	1675	422.931252998266	1304.47438549908	943.035709835322	1507.59996771156	1412.5902999786	1487.09086751926	209.934724850213	151.14564856009	215.378328495919	983.173586831598	330.149853831354	530.995467092209	222.19497252135	216.923725124155	197.037963110775	938.730100897901	996.285481860165	1004.18946807184	627.91831243907	2216.90523019138	-1.81959149978999	4.58216281107114e-06	5.29801768042339e-05	1767.3064681362	2574.56439416946	-0.542953493719814	3.56452131040069e-17	2.90186163062141e-16	1812.56637178037	2951.26672469868	-0.70381313264368
CT.G1_GM003876	162	55	65	33	43	32	376	382	380	502	364	179	1799	1235	982	7116	7577	7459	62.550427217728	37.5734177875611	42.1206517431782	20.9028242164624	28.8947272454021	21.3074916273396	124.873329634207	120.380208206975	145.729331313651	221.562484343537	132.050928432519	60.7918131212374	657.072711407653	383.518538243894	334.752805112182	4952.93611069496	5312.9346135829	5454.22943472641	349.344397182763	401.02625742514	-0.197080592781053	0.627127314257108	0.711541600031024	7749.38749575239	34.0431480926976	7.83355353003918	0	0	81.5513609148818	38.9776994088446	1.07261967039676
Novel00223	1178	160	1683	2595	2480	2698	914	942	892	2117	1101	1715	876	972	835	2340	2640	2544	249.643007896302	59.9924841181849	598.583432506476	902.167631463117	914.662081038035	986.014142177003	166.604563561152	162.930158693039	187.753084431497	512.828576545339	219.22306471128	319.679686277093	175.608375097484	165.670246806483	156.227708649516	893.92584651347	1016.0146290963	1021.00707876188	842.371521991187	1881.70612665083	-1.15904837363137	0.000916324783492107	0.0055596418546927	2632.11149026934	2445.54018135882	0.106049655311108	0.128001964489141	0.171732972342437	944.763367563246	2802.30856765621	-1.5686634909401
CT.G1_GM004041	2326	2238	2544	2624	2127	2283	254	135	231	2089	823	2601	1479	1135	1025	1586	1558	1550	1234.88829536481	2102.23272521405	2266.7390738098	2285.37544766656	1965.261434188	2090.21498920851	115.989389294539	58.4962726398425	121.808628574996	1267.75008160611	410.52783485563	1214.60514330428	742.767922588321	484.638557689779	480.440157540715	1517.86332537915	1502.12936200976	1558.42961291871	192.140998049751	2084.36631623537	-3.43981613682708	6.80490877488618e-15	6.61912396388928e-13	1641.77040100274	2208.87473869283	-0.428372141720886	3.3415130054071e-09	1.36287425843453e-08	2289.02572825276	2532.99155390173	-0.146571593372634
CT.G1_GM004029	1765	1967	2341	2182	2152	2024	894	785	706	1756	1037	2024	1318	1262	1340	1639	1707	1563	230.954508521312	455.395611531498	514.102373317388	468.394992968636	490.070860091226	456.729775601177	100.620352630715	83.8354796013603	91.7560154299154	262.65367986824	127.492694829642	232.953394309776	163.141385836031	132.814419347593	154.804651031122	386.609222009102	405.636637622151	387.327419867036	728.917535634986	1807.00711158387	-1.30938086038327	9.02662338978716e-05	0.000731681853606028	1716.00794988248	1999.82793667489	-0.220708412619107	0.000703948421813293	0.00141808892344224	1985.03212955751	2291.74995793865	-0.207802713571775
CT.G1_GM003050	1686	3402	2174	2451	2192	2296	978	652	754	2688	1105	1723	340	480	378	1621	1709	1772	387.073814874869	1381.88937635982	837.649285477224	923.113912694583	875.813530284269	909.023663074475	193.126406009891	122.168792027795	171.931589461653	705.411816202185	238.354475066419	347.935145428601	73.838376896012	88.6301731886534	76.6170619065588	670.858239443673	712.525158290166	770.437600444137	732.083071728591	2139.2502065757	-1.5466443671931	0.000129408133545063	0.000998756980307486	1785.64183505792	2181.20626380995	-0.289000486791106	2.9947779840242e-05	7.36306458562096e-05	2433.6239657961	2500.272266568	-0.039329478117753
CT.G1_GM003658	2260	3221	3785	1048	834	1106	1105	771	834	1496	888	1720	2551	2128	2204	780	741	759	322.648328796082	813.606579453677	906.887309800761	245.447168390505	207.215343169294	272.297209178796	135.690624146593	89.8362924724677	118.259255680799	244.134871763852	119.112888441116	215.986311300655	344.507309939886	244.341222555386	277.798593408744	200.736849753958	192.114925577801	205.210834581565	830.947117873215	1539.42796259228	-0.889197265704646	0.0105419900154848	0.0408352179613721	797.568542969136	939.078131233086	-0.235906152925446	0.0142979442780241	0.023304583298739	3086.26803339159	1076.56849904751	1.51912581424532
CT.G1_GM002207	1268	1889	2306	2224	2168	2174	870	656	698	1116	932	2004	1132	1146	784	2261	2317	2256	184.646213509602	486.693848233392	563.568765952065	531.29006922757	549.433718550179	545.943594403071	108.970008930033	77.9653177940046	100.954268194846	185.76444333304	127.515175977097	256.682150699676	155.931760230886	134.217735840903	100.794001441517	593.517099537915	612.729943610041	622.15382829029	682.154708975045	1482.3306665188	-1.11967302095835	0.000856173147846358	0.00525188093093342	2390.14493917183	2065.52815017108	0.210597273097591	0.000544708047312446	0.00112015541338488	1827.9734850949	2366.94311997738	-0.373277478234167
CT.G1_GM001264	1333	2337	1236	2239	2095	2019	1379	1200	1167	1961	1415	2129	863	932	929	1539	1657	1619	139.792244214837	433.62507342978	217.539366039981	385.196900581558	382.359454131663	365.137408604618	124.389515183956	102.709504772289	121.554738536279	235.075714415151	139.422920977626	196.383677700015	85.6112277656703	78.6091278867676	86.0133995987375	290.939754675449	315.571194833538	321.541702055327	1147.48414512357	2055.24998338805	-0.840506906513646	0.00522624973674357	0.0243177360567689	1684.36864201675	1997.29328103792	-0.246032339801212	0.000252803184037754	0.0005480386305521	1618.87270129306	2289.29095389739	-0.500395099238802
CT.G1_GM004655	1465	784	830	1529	1602	1562	1916	1853	2418	1314	1820	1930	1773	2124	1815	1002	1146	1149	156.533913287318	148.214136077725	148.838529430176	268.011892888646	297.898425343558	287.818648695715	176.089274412589	161.59305764976	256.610973471069	160.488318359342	182.71197644751	181.386485726274	179.203528033862	182.527988746066	171.216225494491	192.996778672492	222.370592695126	232.502901228627	1915.39904085509	1829.49477321778	0.0659698655356608	0.807015224887709	0.852370922450998	1153.87939403807	1477.30205431255	-0.356535884359518	9.6390621383391e-06	2.52180933379966e-05	930.92567825296	1692.42661917856	-0.861522290249664
CT.G1_GM003809	1353	1981	1570	2302	2181	2210	927	761	817	1921	1130	2254	1000	1079	1015	1769	1920	1806	207.393596943792	537.260323396032	403.8905201738	578.866783113341	581.819256242931	584.193746008225	122.220445587587	95.2047606566712	124.384914967862	336.59073348686	162.74243150454	303.898291667753	144.998847155371	133.021894895136	137.360246325376	488.806419647837	534.466752257356	524.267363704864	769.237926944712	1989.04802319136	-1.37034056247337	6.24890295482519e-05	0.000531113416188194	1921.61012536839	2104.9166190081	-0.131477869284387	0.0393455528717374	0.0592992305959567	1614.03291610605	2412.33875099736	-0.580376944725454
CT.G1_GM004246	2484	1644	1991	1942	2200	1886	420	397	528	2161	961	2226	383	369	310	2792	2698	2549	962.753343640163	1127.37397127453	1295.09362105038	1234.77671873369	1483.95592750283	1260.58523184635	140.01653173126	125.582872432034	203.256983694941	957.404477662923	349.954547560312	758.866539203408	140.420081278468	115.025451952917	106.077337204204	1950.69952784595	1899.01024417296	1870.98717036507	416.552127221394	2031.81463212687	-2.28624684635789	5.84673104864254e-09	1.48052759777196e-07	2810.19959291887	1898.20783372039	0.566293500081946	4.13983991358659e-14	2.71350106541511e-13	1906.33830832922	2174.27240207261	-0.190002431375779
CT.G1_GM001883	2621	3659	3881	1795	1630	1654	666	417	552	1521	994	2297	1048	1095	942	1015	1053	1069	642.233392846979	1586.32079636176	1596.01131085919	721.549412856731	695.10168986144	698.921579328997	140.367534712592	83.3946861224421	134.342383563232	426.022286877687	228.842696240674	495.066633691761	242.914895575772	215.796362183792	203.785948999634	448.335806167379	468.571803553751	496.067867854124	503.77379142132	1782.62136332635	-1.82317138950978	6.31376287394385e-07	9.16842153827676e-06	1097.62690183836	1596.58352453862	-0.540958175192596	2.66182847744443e-14	1.76743101289749e-13	3366.2343503863	1830.09813874114	0.878915968018092
CT.G1_GM004497	2733	2598	3069	2573	2472	2475	531	304	457	1706	906	2261	563	503	465	1417	1451	1402	1601.06725708519	2692.84798378162	3017.40282694526	2472.78007857277	2520.306089036	2500.41577394104	267.566074245563	145.351657788094	265.909745377032	1142.42109663163	498.681149207459	1165.05735629998	311.993352762845	236.996573737648	240.502928316428	1496.41245871184	1543.68709965998	1555.44796783059	399.19299434904	1824.18793056707	-2.1921615016062	2.66927184013467e-08	5.60181432751549e-07	1493.29202215496	2365.246468025	-0.663526882948788	2.76596605558176e-26	3.52042498799823e-25	2706.96405445299	2710.57410430595	-0.00231909937886287
CT.G1_GM003852	40	127	130	24	20	22	108	49	54	347	111	32	2493	1762	1343	6683	7203	7318	14.5620042200002	81.8026981546331	79.4275147157074	14.3333651770028	12.671441848482	13.8118204655791	33.8182786334585	14.5590723014719	19.5255389775132	144.400228128505	37.9672331906057	10.2467924431008	858.520049151056	515.906742041167	431.652882448845	4385.75273796096	4762.07788500553	5045.34764564311	64.4194945348848	200.632678340694	-1.63760382127966	0.112115824322615	0.193795895289546	7420.3090027109	20.734683903523	8.48181931919828	0	0	103.266586813205	23.77327455361	2.11392247957863
CT.G1_GM002682	145	114	129	40	31	44	325	318	216	276	288	189	5458	4409	4297	3871	3957	3756	32.5560226504409	45.2867273421882	48.6093160205244	14.7332681701938	12.113228551192	17.0366067416834	62.764385618468	58.2729388529649	48.1687305172133	70.8352881829837	60.7548058199477	37.3251828255022	1159.21468209189	796.173240241443	851.777501955239	1566.74396987989	1613.43438443439	1597.07919882841	260.645932621711	279.75626317833	-0.0992991463237203	0.753557157016737	0.81056665932922	4050.42623645866	36.1445187466665	6.80735296267069	0	0	122.556395996357	41.4360553425298	1.56095987440689
CT.G1_GM002115	2611	3073	3092	1815	1883	1562	460	335	413	2372	1031	2341	1120	857	751	1432	1391	1257	1529.59627085599	3185.18932030829	3040.01614236387	1744.30464151169	1919.79626442346	1578.04017733168	231.789819497097	160.173701838853	240.307931817756	1588.40729262029	567.483736018642	1206.28008451935	620.66173196161	403.789391040088	388.425159495995	1512.25309871231	1479.85441462924	1394.57781423898	372.069902847887	2187.42038043305	-2.55549673568313	6.45838698703788e-11	2.69231261609307e-09	1425.69831898469	1654.58447587641	-0.21461401289821	0.00749461344501243	0.0127840689636016	2861.60399186656	1896.01358298058	0.593492378835736
CT.G1_GM004034	2050	2009	2373	2318	2310	2204	760	600	867	1547	920	2306	929	846	753	1653	1707	1552	759.871856570918	1317.55629966913	1476.21868189384	1409.53444461847	1490.16156138148	1408.85134639969	242.30739707744	181.515706615754	319.193255365732	655.471866032417	320.404890086815	751.83510734788	325.738591963203	252.209243741021	246.421698329424	1104.51310502243	1149.05796620966	1089.47117836004	690.146140936931	1773.53318020752	-1.36170228776674	0.000303971351828294	0.00212156770387675	1716.89414782016	2149.28676799183	-0.32388151946546	4.93093499215307e-07	1.53079026480533e-06	2078.42929558918	2462.8655203824	-0.245353358879984
CT.G1_GM000455	2340	3179	3670	1561	1391	1493	801	578	601	1346	802	1727	1997	1607	1800	933	939	899	695.409997444906	1671.54605453047	1830.44884776544	761.033436778957	719.427575968916	765.159478853786	204.750122338626	140.193982344869	177.397565011118	457.243326615228	223.936172229202	451.433942582529	561.397067103697	384.100690060069	472.275100465252	499.82530203258	506.771966784836	505.967118643229	606.614855415085	1447.66504977671	-1.25454834992121	0.00037619371335503	0.00256146119493292	968.922485976152	1397.33631824761	-0.52834712203896	1.90580565868358e-13	1.17851941843039e-12	3047.63501110669	1601.70245114341	0.927762951326576
CT.G1_GM000403	1334	598	524	944	1001	877	2278	2502	2923	1292	1972	1599	2270	2496	2284	930	932	907	106.986621090764	84.855026292223	70.5295948622441	124.19994373149	139.714859216858	121.294279147686	157.142603108992	163.771153864371	232.836234530349	118.444090921551	148.595398944754	112.797352297037	172.21322558882	160.998696977154	161.72129600738	134.452261467473	135.741133832474	137.758517048865	2379.00261622037	1754.80396316122	0.438856960455841	0.093556937947624	0.170782518839154	968.355467138405	888.082115067792	0.125007673611046	0.121796786199625	0.164057189244027	720.807960416177	1017.49800909385	-0.495826041142971
CT.G1_GM003351	1957	1879	2526	2263	2174	2121	1004	784	884	1573	1295	2369	926	892	864	1311	1436	1387	321.749831951262	546.584144692857	696.991223425875	610.362467120702	622.045167903868	601.360992529186	141.980204442023	105.201038565474	144.353686012965	295.61976609147	200.042411434374	342.58580460472	144.014258209364	117.949606287029	125.411891194515	388.545349792373	428.749731519354	431.85852199657	821.338420024651	1926.92041613343	-1.23020569071352	8.75688431670576e-05	0.000714543103765285	1446.0738506435	2062.4478400239	-0.512339922460773	3.50531489632198e-14	2.31494474598524e-13	2064.60251762172	2363.65658747034	-0.195629336660124
CT.G1_GM004201	1643	1399	1967	2462	2196	2368	761	673	676	2231	1135	2112	1390	1141	1022	1385	1519	1487	287.26862870364	432.783902447737	577.193534830756	706.178431848102	668.2175097594	714.001983587833	114.446331415052	96.0377913147816	117.393876426647	445.889711406838	186.453830111021	324.803986875649	229.896542655346	160.450258212066	157.760765549545	436.527825467722	482.314512571008	492.378562725329	647.083908687238	2079.53008110649	-1.68390111164949	2.08491918422165e-06	2.63974891754345e-05	1536.1752890246	2208.77206875898	-0.524120737247542	4.31078331238674e-14	2.81349844759399e-13	1611.81899849979	2531.78487689749	-0.652037648698833
CT.G1_GM001663	761	1640	1114	4522	3472	4214	511	217	407	2165	915	1324	131	150	113	1632	1911	2112	510.340766315401	1945.90753173475	1253.79708452042	4974.87216351805	4052.19371954614	4873.45789585707	294.756293060139	118.771379301481	271.09288765563	1659.62798216859	576.529465589923	780.980858245546	83.1024642759219	80.9041876968794	66.9039130808944	1972.91002616482	2327.33129718315	2682.29813988535	351.513180181318	1709.14158971907	-2.28149086195162	2.52092603264272e-07	4.07605137942866e-06	1981.1882004304	3833.55964192621	-0.952438854707603	5.30686663688436e-10	2.34067993883329e-09	1185.11431196878	4396.2108784054	-1.89193227896632
CT.G1_GM003074	1275	1954	1701	2679	2374	2477	726	463	598	2654	1261	2286	532	526	505	1704	1684	1723	160.650046555626	435.610136110128	359.700833971637	553.756895682598	520.578542986585	538.224868081077	78.6817250447448	47.6132825398657	74.8376195210094	382.251178303363	149.283073251808	253.351626505716	63.4087665594896	53.3040924164887	56.1771264435439	387.036373925156	385.331644766508	411.143547053165	550.316855990065	2367.46995301025	-2.10483401544834	3.60041328404021e-08	7.23387954249129e-07	1788.1321810176	2366.69951121972	-0.404695301537823	4.673083379682e-10	2.07911456761724e-09	1633.57474577481	2713.02502050338	-0.732473043074592
CT.G1_GM000443	1534	3911	3076	2168	1849	1924	1278	760	1058	1918	1097	1591	762	666	629	886	935	911	418.093051642679	1885.98464556772	1407.02035940651	969.354500562363	877.039956389853	904.315012301501	299.602218909606	169.05874635781	286.405509343361	597.548879734104	280.917650595617	381.412190637747	196.457929997436	145.990957734946	151.354628787993	435.304175585332	462.78696647284	470.222598680071	954.784306952001	1749.49542910542	-0.873345679043521	0.0163090023083313	0.0550036137289235	955.605885534646	1866.45015161418	-0.966153529406506	1.60198444282438e-39	2.77828576741385e-38	2913.3196307534	2139.94398068399	0.444813461097127
CT.G1_GM004783	1632	1700	2010	2138	1895	1967	832	833	536	1471	1055	2218	1627	1569	1724	1185	1274	1202	184.226285946049	339.533875023808	380.797387188007	395.926805535297	372.284996943773	382.915445465737	80.7832553058785	76.7454974031077	60.0958305595584	189.81099173606	111.894492677112	220.226605027109	173.734471399767	142.448711077544	171.817017170123	241.13558964183	261.169698908704	256.964683876563	666.961957059598	1752.85196357165	-1.39359937822993	3.51644970648981e-05	0.000322586883254035	1280.2512736079	1885.77790294877	-0.55891047486934	3.23294865788844e-16	2.44045766752072e-15	1735.57540313442	2161.74425902756	-0.317384504732972
CT.G1_GM003507	2850	2742	3461	1730	1699	1477	564	268	433	2038	873	2157	1026	979	832	1213	1220	1259	856.967504982311	1458.77963289901	1746.57626414109	853.377838217816	889.094146926232	765.891186879174	145.869730192171	65.7704404010867	129.316964144745	700.488350881558	246.637180927254	570.48790228016	291.832635473858	236.758905856386	220.871810997004	657.494033388578	666.194807193941	716.93990574101	390.670011424336	1925.30345839763	-2.30102009728955	6.04283467887328e-08	1.15001524571849e-06	1291.87198915081	1542.56603489049	-0.256107610012955	0.000870114543929044	0.00173399779880651	2929.64228684845	1767.9659255405	0.728292315994594
CT.G1_GM002102	2328	3169	2960	2939	2713	2810	328	188	217	1487	717	2655	361	209	244	1071	1202	1135	1420.97257945582	3422.37588413263	3032.22128956141	2942.91738309859	2881.95631310804	2957.84984820839	172.203964831272	93.6563077049347	131.555971199125	1037.50675565729	411.193922174354	1425.42393379513	208.43801342727	102.601366656865	131.489180665795	1178.42979107749	1332.38307473139	1312.00688138785	224.683343151725	1801.64870506437	-3.00332752116149	4.7838739811292e-12	2.5715420838912e-10	1191.96504534258	2660.74685735265	-1.15861776526422	5.49179486383228e-65	1.28323542581608e-63	2783.066055437	3049.59142490399	-0.132314398902854
CT.G1_GM003928	128	104	114	36	36	30	218	207	198	374	224	106	3536	2838	2166	4894	5765	5718	50.7686995374325	72.9830745507802	75.8852520121335	23.4241765538567	24.8498314849608	20.5198606138776	74.3719458058188	67.0089597866522	78.0008560969401	169.564492645321	83.4754746631188	36.9801556069106	1326.67738970827	905.321008350948	758.476261542269	3499.14190304726	4152.47760578354	4295.04531472444	190.895394677345	274.252288917782	-0.51969892385566	0.2471741711971	0.350783538929095	5731.59453840089	32.0725297883017	7.48117802018677	0	0	109.470421390911	36.7581323253712	1.57031013505544
CT.G1_GM000393	1573	2323	2430	1580	1609	1587	404	190	560	1181	559	1567	2768	3284	2739	687	794	834	916.241305522411	2394.0493582767	2375.49367088208	1509.78113197763	1631.0679947366	1594.13520573629	202.408660265441	90.3256730540297	323.979313404664	786.336227872115	305.926967258358	802.83618791695	1525.15587391905	1538.46786911527	1408.54474463427	721.355590238917	839.892231724424	919.993426939897	363.315340320681	1241.57372777034	-1.77328082766469	0.000146834969271306	0.00111347667402173	810.597670682328	1503.0400576193	-0.891173011754778	2.91200776840847e-25	3.54419712886613e-24	2103.61614693388	1722.09240166418	0.288251223433436
CT.G1_GM003910	449	147	130	143	145	96	847	950	803	672	797	482	1088	1025	980	5621	5994	6183	62.6106419472784	36.2678571694981	30.4236718473298	32.7124909762421	35.1888193603535	23.0855449642311	101.590198114088	108.118965693948	111.215538929525	107.114516550537	104.420302421902	59.1188059217205	143.515138021688	114.955517037609	120.64945452986	1412.95041632719	1517.89060303048	1632.82105552435	794.725127925718	719.344414936758	0.144515722891381	0.619159930232601	0.704458234768916	6229.05036115168	120.662464207177	5.68953900428038	2.83327197340728e-270	1.4699399170508e-268	205.79626912609	138.321996568668	0.577171524549249
CT.G1_GM001736	1299	1574	1779	1868	1835	1760	653	564	488	1831	955	2289	2037	2194	2158	1018	1091	1116	153.610561917009	329.320981518077	353.064729878531	362.380284328091	377.644247201279	358.915056182101	66.4189016213538	54.4336544781581	57.3165258633542	247.501317079515	106.106040375075	238.086362116886	227.860978365314	208.666479092474	225.299816778665	217.005742039033	234.292612724765	249.927273422137	520.424091510551	1905.00756657351	-1.87168614992291	2.90354936710967e-07	4.59766163350079e-06	1128.63451594241	1718.37800671867	-0.606723946851506	8.76224012003939e-17	6.88606341654443e-16	1527.7792523446	1969.19518455666	-0.366836200390496
CT.G1_GM004152	1104	1289	1261	2251	1972	1980	837	665	662	1284	983	2133	1870	2118	2276	1173	1279	1312	159.398255824591	329.2836409847	305.559674175441	533.170054518491	495.514400216559	492.999823983842	103.945700615588	78.3632786764776	94.9337400291642	211.912589564785	133.349938281682	270.883247110373	255.401297988755	245.948730598513	290.124376872842	305.298045833578	335.356674288251	358.744999737435	662.770457920843	1617.56124397952	-1.28712469434442	0.000121165942763375	0.000944662719152622	1317.3840020732	1949.04164593102	-0.565513364181538	4.79274827839661e-14	3.10488941379302e-13	1189.29770030822	2234.49665576974	-0.910739567100535
CT.G1_GM001236	2038	2883	2655	2333	2122	2230	542	260	324	2285	1094	2197	294	305	196	1428	1576	1589	1087.65210577237	2722.28264246799	2378.02716228985	2042.56707422018	1970.90677714504	2052.37998541351	248.800754576966	113.24932829866	171.742960639907	1393.9566660624	548.564825760405	1031.31820014691	148.42264192328	130.915118381408	92.3505248809714	1373.80645801006	1527.43928620146	1606.00632915434	345.150116508632	2119.54685980943	-2.61822212159795	9.98704208525362e-11	3.94842541280221e-09	1607.33381371563	2101.78626682161	-0.387212295969359	4.9616624792183e-08	1.75579755478465e-07	2499.53985613764	2409.04503286268	0.0527924217422524
CT.G1_GM003704	2690	2936	3384	1427	1236	1358	1020	752	1066	1249	992	1945	1100	1244	1036	996	954	871	449.512359774759	868.056823273019	949.043615932245	391.191215172352	359.453491387102	391.341774503114	146.607473857252	102.561333683437	176.927227504801	238.577256016917	155.749205302358	285.881309657413	173.879765072383	167.191377521612	152.843362841645	300.026915261515	289.507387550879	275.641777924507	878.178051937691	1540.35684328234	-0.81072385354895	0.0165535866236992	0.0557058642669021	985.80070292332	1263.78229628102	-0.35833259590209	2.94517694129185e-06	8.24057277632026e-06	2935.75723201917	1448.74143384342	1.01857227800038
CT.G1_GM003753	1448	763	920	977	1027	910	1998	2095	2118	1493	1828	1848	2088	2179	2166	762	805	777	92.7138660640212	86.4377420258567	98.8622332371773	102.62341336424	114.440949056202	100.481151628299	110.036861382736	109.480461132748	134.694603052583	109.273078951748	109.97073563923	104.07703128451	126.46595430413	112.211533495427	122.442461819324	87.9513725453684	93.6038964850846	94.2181728698593	1908.20216515154	1883.37767604796	0.0189274953199809	0.936654684851527	0.955999318582638	819.820819954817	916.986694728737	-0.161502865997727	0.0499318020917768	0.0736761852026652	951.964359446909	1050.63852275199	-0.141816503885893
CT.G1_GM001899	2057	2471	2479	2420	2091	2112	378	104	327	1900	792	2021	1054	897	715	1374	1532	1477	1240.6999926851	2636.98694493908	2509.43224917919	2394.54838361368	2194.9336607838	2196.81499476192	196.10599444254	51.1967377634177	195.89725496177	1309.97597947521	448.830621693519	1072.19950216381	601.367703903378	435.140061828139	380.746571379358	1493.93169576107	1678.08197073702	1687.137634472	252.574907434519	1791.37194792605	-2.82666560532851	8.71713201479415e-09	2.10309389711254e-07	1533.2432156569	2080.74064733973	-0.440806299971002	1.21273751635675e-09	5.12379508290961e-09	2288.47958690587	2385.60851981601	-0.0604351662468098
CT.G1_GM000685	2550	3092	3290	991	910	916	1155	937	990	1122	911	1677	1942	1566	1860	628	723	719	385.655453007423	827.373349311376	835.067639307346	245.871795828062	239.516571438666	238.903136836506	150.247710051386	115.657912221104	148.710830986006	193.967691141754	129.450127546445	223.084377762538	277.827687213443	190.482548030303	248.35317226741	171.210525631281	198.57268650437	205.932890977507	945.839438024184	1365.98678220482	-0.53009691669093	0.0889718088193022	0.165117881418741	724.415440557586	885.602882396349	-0.290277361912306	0.000749565563347108	0.0015050312819977	2926.37288784304	1015.09299221858	1.52713815000016
CT.G1_GM002100	2890	3973	3957	1536	1268	1415	580	327	396	1344	554	1407	1766	876	921	836	878	913	1389.5723838236	3379.9061630939	3193.12442686557	1211.57501873533	1061.05394195402	1173.29401124838	239.871088839695	128.323898721868	189.11528317843	738.685958475873	250.275251254749	595.051054080778	803.232057126396	338.759572333801	390.967298381223	724.604672021872	766.654635024819	831.364812617766	399.880544246518	1257.40411092222	-1.6523944394398	6.71892823569069e-05	0.000567911616942242	919.432453483264	1325.39726959787	-0.528165200788606	1.09108667077323e-10	5.24715836486544e-10	3571.92394948928	1519.65653857646	1.23266718471337
CT.G1_GM001720	1381	498	445	651	740	708	2485	2452	2540	1236	2157	1660	2037	2359	2149	763	796	775	87.9818092467135	56.1346861746163	47.5801362191209	68.0386928245851	82.0475859689209	77.7856616220567	136.173369636345	127.495876011461	160.724112509345	90.0108626633882	129.114246383999	93.0216626475247	122.760102094313	120.873553225394	120.874056416195	87.626460322645	92.0946063280953	93.5057767751226	2297.65285392818	1810.19011627772	0.343717777413131	0.164584516529878	0.255853352941423	816.35300757141	661.260659414604	0.304483215034354	0.00061591487670006	0.00125562133704887	666.254528175299	757.315538645514	-0.183134388303386
CT.G1_GM001834	1917	2319	2251	1766	1577	1690	996	829	1208	1562	1233	2049	969	1031	954	1056	1210	1143	371.49721412202	795.12781003213	732.108423150279	561.435552338747	531.863294925447	564.790308011754	166.019601909923	131.118641367954	232.513670741941	346.012446577854	224.502579158098	349.262699646852	177.633235977592	160.692738432869	163.222225310985	368.900197243074	425.834395005427	419.485746513784	940.809658065172	1792.28902456199	-0.929861174045104	0.0043569912857797	0.0209408961562808	1192.4044564824	1582.20675550578	-0.408259811891029	5.07642758685682e-08	1.79433543225967e-07	2117.12471719808	1813.59869757329	0.222744448605957
CT.G1_GM003791	1096	231	1565	2084	1831	1947	113	79	65	2603	824	1664	2630	1715	1402	1868	2049	1906	610.49014413028	227.657954332502	1463.01542448184	1904.32724227793	1774.97125871031	1870.2563450112	54.1393612610113	35.9146514228347	35.9608185985368	1657.37015589014	431.241079197388	815.263923341792	1385.76903678899	768.30978684235	689.467164427241	1875.67027345552	2072.6786760718	2010.61319833184	78.1953062488115	1991.17457514972	-4.66939985638275	3.15060190796293e-25	2.1452098324441e-22	2036.17477088604	1842.42175447984	0.144107305057429	0.0320932568599014	0.0493655574111347	908.894774999897	2112.04485575456	-1.21658197034296
CT.G1_GM002122	1650	1049	1840	2740	2460	2591	436	327	215	2862	959	2220	277	265	244	1677	1871	1977	378.808893560815	426.102867666504	708.957996908046	1031.95924960553	982.89292176063	1025.81895079528	86.0972525770065	61.2717714617929	49.0255858544502	751.074634661702	206.86148560063	448.297169385661	60.1565600005745	48.9312414479024	49.4565161513237	694.034094723652	780.0670398835	859.568361217866	296.016051829906	2340.34634458281	-2.98229409954054	8.6766456266922e-12	4.32280360978616e-10	1934.44472487927	2449.18880883402	-0.340689625386881	7.45230587032719e-06	1.97673381881036e-05	1438.57764392029	2807.38343457941	-0.964996365934595
Novel00265	1125	1271	1401	2321	2421	2501	806	657	671	1881	1026	1933	796	791	719	1608	1883	1849	259.643282790569	519.00658242646	542.661691831832	878.770505776469	972.420792481016	995.417664044841	160.002287672933	123.75603884076	153.81376365179	496.238674247542	222.482952595557	392.403816644143	173.781939063903	146.826751625226	146.504488618162	668.993863700194	789.217682597759	808.163087069573	654.255968332299	1827.73393601412	-1.48177184750995	2.08833655368129e-05	0.000202810244072249	1868.66454959161	2280.42846159374	-0.287291132498523	0.000268529305819725	0.000579667281462749	1238.45824336166	2612.34440214884	-1.07763889769831
CT.G1_GM004113	1722	1121	1711	1244	1183	1188	1482	1497	2245	1388	1559	1699	1714	1717	1445	921	882	892	232.183067285558	267.427310094324	387.180848087109	275.165220373325	277.598439013967	276.236409311581	171.874790585684	164.738709261553	300.650445847169	213.926263894082	197.500555702884	201.496531954031	218.612613725084	186.196635995435	172.01357247141	223.855901467075	215.967251020659	227.771709529706	1625.81030861501	1699.36753925966	-0.0639273750740642	0.832085233181142	0.873568324299133	942.656284403673	1136.90363456449	-0.270439868669463	0.000226673465528592	0.000493841621340227	1434.91419712604	1302.94425834181	0.13874783743424
Novel00783	2074	3309	3338	1656	2172	1435	459	172	393	1767	592	1740	1186	722	756	1267	1293	1251	590.534014709392	1667.00030559606	1595.10383227092	773.521271563391	1076.2938651638	704.620297494879	112.41271389334	39.9706374437856	111.14164644556	575.108728195863	158.373561167517	435.774902084386	319.438940678685	165.339835653749	190.04455579057	650.315793896725	668.584969440651	674.576185954533	318.407944138011	1571.72697710627	-2.30347537869351	1.66814048331945e-06	2.13857005895012e-05	1332.77205895642	1658.49259932909	-0.315387096366358	0.0983685056783143	0.135267742983522	2912.85158395374	1899.06779589245	0.616855498996194
CT.G1_GM003851	143	140	168	24	41	29	310	286	245	415	269	144	2022	1636	1073	5888	6365	6142	44.7133933258287	77.4519532308009	88.1611678203604	12.3108657961987	22.3110663221738	15.6374766007393	83.3738521183878	72.9867603544428	76.0879330752902	148.329294995954	79.0275798351965	39.6041671113713	598.066870707136	411.423438915305	296.209365542145	3318.79872559711	3614.28103263758	3637.04717801102	256.767908114851	319.928495210126	-0.314442191871822	0.449868727365899	0.555264244731837	6434.21623097836	29.7053313415604	7.765256438209	0	0	145.829086841897	33.976688654279	2.09895557826208
CT.G1_GM000529	1354	1239	1442	2426	2016	2213	335	240	257	2156	809	2280	653	569	530	2288	2327	2184	636.030764963878	1029.75405652619	1136.81862253151	1869.50236125854	1648.10495267998	1792.70138946196	135.353922845981	92.0125701738843	119.905938284848	1157.6718112673	357.053085163615	942.04382138185	290.161402686562	214.969013380267	219.802587080333	1937.43436923821	1985.07884052037	1942.89630660317	255.105306910811	1999.40954563649	-2.9702050812498	8.54111051948247e-13	5.23399252633886e-11	2377.02575762297	2090.66143980809	0.185009032736839	0.00605988966961613	0.0105244381723092	1294.88422904587	2397.07805003263	-0.889254075042106
CT.G1_GM001669	540	453	266	2409	1948	2227	34	52	24	2970	1250	2599	244	461	245	2862	3335	3379	430.03418712188	638.278434666195	355.514500963094	3147.18147109112	2699.80907884219	3058.41575622034	23.2892080866989	33.7978464141312	18.9831628948045	2703.60297441609	935.285164464527	1820.50678630208	183.808694839301	295.266575015403	172.255373557281	4108.56699612402	4823.10791620913	5096.06483424418	33.0990442716118	2611.7117102944	-6.29743870577915	2.58380428968486e-49	7.91677634359442e-46	3351.95682248351	2068.116148791	0.69642683417158	3.92268919462591e-17	3.15567716813401e-16	388.934291121831	2371.35425725496	-2.60847869862531
CT.G1_GM003236	1286	1213	1577	2692	2476	2712	379	350	536	1469	1151	3016	457	489	425	1483	1791	1713	771.100952873185	1286.86745721351	1586.96893203022	2648.01895485726	2583.7815307987	2804.31657452998	195.468176938051	171.283203546728	319.214911736949	1006.86051591485	648.44090687167	1590.66383866724	259.211027322076	235.82142992681	224.98661036053	1602.96095176603	1950.23872224202	1945.20404542889	393.558126007749	2056.73276959755	-2.38624364116863	7.42578627657838e-10	2.43343413384344e-08	1744.87930851348	2478.2494519516	-0.506319476342362	8.50363931076229e-11	4.13497060051523e-10	1318.57488503436	2840.22471354433	-1.10777586700306
CT.G1_GM000250	759	935	620	681	607	680	876	839	965	929	808	819	2786	2130	2341	2696	2898	2834	149.937845776862	326.801354710415	205.554808506959	220.694934750556	208.685877574419	231.657031064681	148.847031711432	135.272000674805	189.341107943012	209.779211294969	149.970438526479	142.30828749103	520.616112667217	338.417826986326	408.289654925582	960.065579687894	1039.65630142503	1060.24654715958	826.114856377535	952.684001464985	-0.205037894820445	0.478301618508719	0.580783536991325	2948.26443391255	618.783133356087	2.25217901337717	5.26231649637985e-206	2.28481571566223e-204	745.824917913026	709.233931268098	0.0714467092750136
CT.G1_GM002287	1792	1656	2084	2272	2173	2140	610	433	436	1391	924	2480	903	909	845	1321	1366	1398	423.818517252163	692.954949674631	827.191564999278	881.507501063621	894.409753861993	872.816159351927	124.090444070523	83.5807531526329	102.418054411567	376.050608473627	205.323521060879	515.905791218765	202.021073602238	172.905952137702	176.439615549557	563.19171951584	586.697908308028	626.161878573742	452.617576048183	1765.29703885781	-1.96344957145503	1.42240613683555e-07	2.45535346662767e-06	1429.42207494797	2070.91876556572	-0.535075434473022	1.49308982326809e-15	1.08173915953222e-14	1783.52841757376	2373.37790593975	-0.412781157836479
CT.G1_GM001208	1500	2084	1963	2014	2035	1828	373	238	239	2669	864	2233	771	627	478	1563	1805	1755	844.757150883988	2076.54371719631	1855.35653159122	1860.69781091515	1994.52695173067	1775.34962006579	180.68247495797	109.394134419899	133.686215303375	1718.17119883126	457.171522247341	1106.12992181014	410.735270272188	283.996048039167	237.665413817311	1586.75953436834	1846.03419775354	1871.782008088	259.820725460524	2228.66711713848	-3.10023781698711	1.32136432590198e-12	7.93854959718365e-11	1792.47145809843	1848.69093145476	-0.0446436893630419	0.561736990089359	0.624356182521251	1828.97907346528	2118.4629331664	-0.212531106190453
CT.G1_GM004038	2069	2434	2227	2000	2042	1965	316	236	344	1836	764	2327	764	430	421	1425	1665	1741	1622.3192855251	3376.75195919719	2930.64030036251	2572.65528817999	2786.54753511079	2657.08518187469	213.122599251311	151.030376402082	267.905970700011	1645.6056146376	562.851734174246	1604.90386640067	566.677802198136	271.17424142913	291.444193728563	2014.19830159926	2370.89322823778	2585.30711448915	277.553958137843	1859.04659987361	-2.74396302804221	5.54994535366246e-11	2.38084874171841e-09	1691.56681599648	1890.31084386343	-0.160427681033959	0.0526413467008599	0.0772089900581372	2186.05917198386	2165.85433720156	0.0129038800910103
CT.G1_GM000386	1978	1778	2376	2000	1473	1767	566	434	340	1671	870	1940	1435	1284	1301	1245	1278	1246	462.443831261748	735.473799922389	932.278351977166	767.076118035317	599.335949081183	712.420380895527	113.819249019506	82.8130718065374	78.9513808468935	446.566763191478	191.107075072972	398.943352572561	317.359575388054	241.435909853586	268.539064292706	524.703034144278	542.607103809441	551.681315711407	407.478895428932	1686.8922999328	-2.04901768275846	3.3249419293344e-08	6.81446292406729e-07	1318.20653255576	1644.59478534115	-0.319525581321753	0.000221705106827787	0.000484396382583767	1977.82117445479	1886.36200163185	0.0678422179583661
CT.G1_GM004627	1091	843	764	1336	1263	1210	1507	1550	1982	1258	1563	1569	2094	1952	1945	974	1039	960	129.766658375894	177.406158384583	152.509953756253	260.687730718261	261.442747683616	248.193739988235	154.176507759347	150.468825252752	234.147826417753	171.039435723386	174.671543657812	164.148951870736	235.603669372608	186.733536417074	204.246887818544	208.83767442404	224.427378373527	216.245527348347	1559.97073565552	1598.29617994877	-0.0351296870444754	0.896533418901068	0.923717493136186	1039.42661581316	1197.60296164842	-0.204396369798529	0.00509600482728361	0.00895714658416029	841.598399180687	1372.63850641766	-0.706591760810701
CT.G1_GM003920	311	136	166	110	98	90	667	597	760	482	558	314	1434	1365	1172	5209	5694	5687	80.6653516207134	62.4120283249871	72.2605379523601	46.8053061335545	44.23719647867	40.256520440966	148.805525341266	126.379733391185	195.789025276356	142.906151514787	135.983323331734	71.6362906804568	351.838042330364	284.749802601332	268.380974394444	2435.52459960532	2682.04477058153	2793.49179687169	625.537325522657	500.688942911397	0.321859581571522	0.321073931193479	0.427912364148247	5804.99300402308	93.6164968147228	5.953137378215	0	0	182.725127722776	107.333945411171	0.770768550178946
CT.G1_GM003654	3423	4909	5443	1300	1227	1248	388	182	296	1097	767	2009	401	233	199	582	619	501	3387.57459335363	8595.63066030933	9040.38159278019	2110.57642573989	2113.30124342936	2129.92168733096	330.278478131871	147.00422517991	290.952296018752	1240.98301871665	713.184903351218	1748.79420057436	375.39919977366	185.456486179462	173.873147424254	1038.28474535173	1112.48595047258	938.981906206555	267.44887844414	1422.71821778102	-2.41162769643638	2.75640084303277e-09	7.67782925732036e-08	594.337222277357	1187.18895127317	-0.997579259029184	2.88787549153921e-33	4.46453882808157e-32	4580.33432130381	1360.59212729491	1.75100450100138
CT.G1_GM002108	2214	3611	4239	1192	1054	1065	487	290	450	1378	737	1742	1633	1145	1030	838	847	843	936.439590877853	2702.29267978523	3009.06817000853	827.092662772554	775.849775585893	776.817212907521	177.173062642477	100.109803614152	189.043945840377	666.236789805954	292.88319095411	648.077733667902	653.364203627133	389.503867960301	384.624412732524	638.93648679107	650.590142078831	675.254138478305	379.699643780924	1446.18598043436	-1.9293700206151	7.56251848947675e-07	1.07275725239615e-05	884.288508667525	1040.48486067796	-0.23506626483323	0.00213143072662966	0.00399896380889573	3384.01402297567	1192.81262063919	1.50409873994626
CT.G1_GM000977	1218	1376	1521	2412	2074	2190	867	829	811	1233	925	1460	976	1016	886	1609	1711	1612	247.322007927732	494.352409966701	518.335733483381	803.467920479798	732.924273929329	766.878695173224	151.426245408337	137.387261672398	163.562763428276	286.190883492458	176.474523462311	260.762496933492	187.470222624944	165.925571240431	158.835168748549	588.956257420168	630.939043533888	619.894870732287	768.766323242689	1345.24972542868	-0.806853336354703	0.00682876527273235	0.030189758414307	1724.63030020284	2097.69135827894	-0.282711357551088	2.61475227390335e-05	6.48077466430619e-05	1342.33293088774	2404.92593407267	-0.842030478037402
CT.G1_GM001305	1376	1543	2592	2574	2111	2252	833	783	667	1075	1148	2380	773	812	813	1007	1014	959	186.517585966811	370.058193486427	589.661549509736	572.381590778449	497.994404773985	526.425381574924	97.120952872191	86.624267568788	89.7997847576924	166.566269646668	146.206960858591	283.762569983477	99.1169313643385	88.5240998430819	97.2947416080376	246.060749964874	249.609565959287	246.182676533542	697.01945989709	1662.46982388399	-1.25410571096822	0.000126547843478653	0.000979624349080153	1041.88629791002	2178.64112538155	-1.06442910808714	6.61693965015577e-47	1.28192735880549e-45	1829.83976464103	2498.21613355433	-0.449624327980459
CT.G1_GM001816	1619	2079	3058	2139	1874	1963	857	659	642	1011	1014	2373	924	916	970	864	925	820	272.32870268195	618.733747171007	863.277674538935	590.246085795552	548.593974153092	569.421617214287	123.992087472264	90.470802891749	107.258002890777	194.390468887576	160.254167744132	351.092139588176	147.023088486946	123.921362611792	144.050833036115	261.982228285136	282.559699001569	261.214902861622	660.29601734059	1588.69543570104	-1.26674970587191	0.000338759291536179	0.00233511466651711	911.827220652926	1878.06725452451	-1.04236987273742	3.05546312004305e-47	5.97621253064011e-46	2252.88656707069	2152.98454763454	0.065051628888201
CT.G1_GM004970	1460	1099	1462	2243	2049	2120	1009	1070	1241	1279	1100	1902	1133	1148	1117	1052	1080	1085	284.557711526581	378.981440751324	478.223965642329	717.17070313614	695.015259781175	712.558372011797	169.151265482698	170.207127698169	240.235616596073	284.947789010312	201.435030449874	326.065474635383	208.888444349863	179.954839214209	192.206534434196	369.610894940411	382.2638040464	400.483632841825	1024.74286240106	1573.5334659788	-0.61873372014594	0.0454214486580497	0.104837151554248	1125.46324037174	2015.91425107608	-0.841188551072908	2.19507561353116e-35	3.52710050027238e-34	1275.33978297434	2310.63101119864	-0.858096788019711
CT.G1_GM000392	1497	2602	2806	1447	1381	1223	557	329	483	1067	675	1847	1821	2127	1985	928	934	892	657.738113023197	2022.74551206691	2069.11836080361	1042.97884969728	1055.98989956272	926.669239857542	210.500428467201	117.978689339514	210.778567314726	535.886566576472	278.650476585293	713.797303323548	756.847107523722	751.627801699767	769.997278561469	735.005696022186	745.24659773385	742.221605191629	422.851932701561	1324.28363691237	-1.64710224001737	2.85884261198533e-05	0.000269108871370908	962.956140412957	1273.41893589706	-0.403277789801448	2.07898140969294e-07	6.7880129014081e-07	2325.20919439482	1459.63832004638	0.671365812822407
CT.G1_GM001216	1631	1710	2302	2219	1912	1970	555	369	470	1686	757	1642	997	829	844	1545	1548	1519	329.869845594726	611.909946825996	781.376661861361	736.243919624287	672.99435595271	687.103189828049	96.5490979504603	60.9104045265661	94.4136143974406	389.78351685024	143.849827453896	292.104742909228	190.743969560013	134.848874117836	150.70531678118	563.285615255098	568.566844523775	581.813722156318	429.326582364668	1555.00932671017	-1.85651247774163	1.9851690504095e-06	2.52913013324521e-05	1613.00019838686	1916.85306591204	-0.249270482651479	0.000221864172832484	0.000484570983260958	1845.16781431733	2197.66681975384	-0.252741333433597
CT.G1_GM002951	1223	1517	1518	1977	1871	1910	494	480	350	1319	720	2239	1988	1498	1536	1240	1297	1316	137.751732737482	302.314473991055	286.951728472284	365.30283735643	366.757732352638	370.997568306966	47.8590577100469	44.1253651441611	39.1549584570554	169.821492038848	76.1952537078902	221.820411547955	211.813675045683	135.702098871666	152.742291055812	251.769906924727	265.297102990176	280.713974090462	402.513002016708	1585.18689375762	-1.97718815593941	4.08338020248622e-07	6.2091696974778e-06	1348.18695223107	1810.89820830811	-0.425907572687066	4.4253716857974e-10	1.97177041196883e-09	1394.25489045842	2075.36620914294	-0.574627363292873
CT.G1_GM004303	1357	1093	1290	1549	1433	1461	1495	1461	1280	1231	1592	1836	1351	1511	1429	1041	1049	990	147.467460645823	210.154775139297	235.27323532322	276.149038049469	271.017554759324	273.800131617517	139.741090539028	129.581508574173	138.157489724804	152.915549766605	162.548972003346	175.495437738182	138.879679389224	132.064154916259	137.102714799658	203.928819178864	207.02069417058	203.745994101099	1294.79285898354	1687.279848163	-0.382001445414498	0.108487925782291	0.189616011952749	1076.83062628684	1396.97254857413	-0.375533844364563	5.86436918334017e-08	2.05740218569676e-07	1186.63964943111	1601.15076549955	-0.43307012429534
CT.G1_GM001564	1975	1827	2408	1324	1157	1049	1301	1216	1285	984	1253	1804	1590	1546	1456	749	728	783	275.78042238562	451.375129629858	564.311986532334	303.291389179137	281.167143920152	252.60323207658	156.257262057284	138.581854548648	178.21636032748	157.061114263021	164.388795416415	221.569340704584	210.019905533879	173.624081052649	179.496166950647	188.53399531528	184.607622790262	207.059720979008	1168.47207134501	1457.95638736161	-0.31956044110654	0.245824071031323	0.349271946969615	791.008158152621	1108.64304435978	-0.487665674516744	2.96254431728349e-08	1.08020823766584e-07	2006.7741618738	1271.22553042568	0.658176430349442
CT.G1_GM000888	1313	2793	5479	2668	2320	2639	380	330	205	286	532	2335	197	214	213	848	853	776	625.4176672244	2353.85172068766	4379.99061379083	2084.81252372044	1923.21696840512	2167.76346185762	155.688164010037	128.290890773985	96.9856297429267	155.721542036288	238.090387137856	978.29335562198	88.7643643532213	81.9829101995044	89.5741084239119	728.136483909829	737.864079254828	700.010687030402	276.795690032033	1099.24636145142	-1.98971559430788	0.000220368942123321	0.00159435758834913	865.712085168092	2397.61426992684	-1.46952226278266	6.05651581025476e-89	1.67773709458731e-87	3324.31648051253	2748.31287300045	0.274321050214605
CT.G1_GM000699	520	746	565	3302	3078	3202	797	743	911	1553	915	1911	667	738	712	1349	1329	1290	125.904264514966	319.579321647741	229.589490736797	1311.56533135884	1297.00183404937	1336.98183509173	165.982384530716	146.825798710467	219.080429417792	429.819184454464	208.15315622249	406.981420758194	152.767134560571	143.713510040937	152.199968243893	588.790192359815	584.364730111549	591.513058811901	756.904129088015	1638.97047170828	-1.11445662110775	0.00152042772114311	0.0086833001632479	1387.54097864943	3013.29330864003	-1.11884495009377	4.30891127804405e-73	1.08556192774427e-71	600.715741903477	3453.49043559742	-2.52493404529
CT.G1_GM003868	173	156	130	104	95	78	305	230	194	481	271	154	1282	993	721	5861	6443	6602	44.1969601764917	70.5137224043253	55.7386068180403	43.5868414739266	42.23813949494	34.3643380004838	67.0212799428515	47.9568439575874	49.22618013824	140.465159471785	65.0489659848531	34.6053955315247	309.814203421976	204.032656210797	162.621900821997	2699.16565437721	2989.20944860603	3194.17971131369	222.098387230478	353.306102028762	-0.667025106627955	0.131553107724792	0.217703873653127	6617.14609569411	87.0045351384978	6.24755154141628	0	0	144.879964233532	99.7579555267575	0.534733058622272
CT.G1_GM003535	1708	1642	2105	2134	1929	2053	875	916	789	1266	1088	2039	791	942	882	992	1071	1040	247.657642182535	421.249857232492	512.25054353253	507.614530616566	486.778034936138	513.357485867934	109.128579437297	108.401627540323	113.628946602187	209.83349607894	148.223673563571	260.050619737514	108.494407662066	109.854767294357	112.909354388613	259.290771854199	282.016979284445	285.584568538162	788.645664051875	1610.95400446229	-1.03030625769198	0.000707102286854148	0.00442155389167573	1085.42921462638	1922.86580759991	-0.825205569730765	5.75221202294609e-32	8.71659455556335e-31	1766.46722431975	2203.98463323162	-0.319816328265372
CT.G1_GM001041	941	1379	1312	2523	2543	2348	441	276	451	1854	694	1089	1135	862	633	1785	1981	1994	368.92277614285	956.561411613172	863.268988342079	1622.70232301953	1735.1102795756	1587.49007812767	148.71371245226	88.3143726418955	175.618594165269	830.869501508199	255.640774552963	375.535090354604	420.928864852673	271.804879199895	219.102345166485	1261.52419942269	1410.43227781953	1480.50039813077	362.300294980113	1419.52968491597	-1.96991331480117	6.15062317174243e-06	6.87107325580115e-05	2015.73676184958	2332.36351072503	-0.210605512120444	0.00346771684363152	0.00627901878636858	1203.00187522868	2672.64395403046	-1.15245157417121
CT.G1_GM000297	1574	3431	3660	1136	1111	1059	707	242	680	652	395	1206	2273	2361	1973	514	632	627	713.085166648719	2750.17379048794	2782.81425916776	844.288295463157	875.962695605728	827.369899889597	275.500676472405	89.4805205576178	305.980462659961	337.645925675824	168.13517481005	480.574565581429	974.099032993178	860.274004360133	789.153035095689	419.769919728226	519.966867219263	537.94979361034	508.997606922169	830.183290589506	-0.705950557748855	0.133148613914313	0.21959676107744	620.604744531799	1039.82040839072	-0.744967072145306	6.19475684169047e-16	4.58022963584892e-15	2958.41621351198	1191.62761349344	1.31161582860718
CT.G1_GM004703	1570	3086	2998	1358	1124	1241	645	165	563	682	446	1425	2320	2631	2137	635	593	598	1119.13584879582	3892.08058044465	3586.58595766291	1588.02994606747	1394.39027222177	1525.53444862664	395.466273064142	95.9938833064081	398.602170993938	555.705599714222	298.705227798327	893.459393530863	1564.36518455459	1508.37088625801	1344.88499675651	815.95912058407	767.643835296208	807.275679841527	429.105823588861	935.045663469606	-1.12400362480429	0.0250306903353496	0.0725952204111029	638.619504832291	1169.55555062088	-0.87330593319306	1.32257897221215e-25	1.62586917025758e-24	2589.97048071803	1340.98170771066	0.949306268749643
CT.G1_GM000277	596	632	553	2946	2792	2833	1025	926	975	1816	1038	1621	721	867	754	1394	1365	1344	109.267412960145	205.004892446664	170.151582437467	886.039138729471	890.829710383928	895.690685588288	161.634791630072	138.558077607019	177.540372397453	380.57257478688	178.799608764626	261.399176825236	125.039338581564	127.840257451386	122.04309655528	460.700512704554	454.463459881602	466.639179339113	898.844009604781	1695.59614160546	-0.915203594804371	0.00660925257152	0.0294548289316203	1434.90663356307	2695.56321922852	-0.909689233384086	1.15603471081734e-48	2.29780665572201e-47	572.118394753709	3089.23868465748	-2.43475405648351
CT.G1_GM004364	1098	899	1227	1696	1572	1565	1240	1101	842	1474	1245	1675	1685	1745	1794	1074	1079	1109	117.566769364413	170.311777769836	220.49221845288	297.909158580842	292.933920379613	288.977259741059	114.20115878401	96.2157179106877	89.5452277726915	180.408489796082	125.249616646275	157.7516299834	170.666841605853	150.273296531655	169.590747473441	207.299400611299	209.809721354704	224.880252520707	968.349710869274	1628.65180931451	-0.749559351381004	0.00829296103753488	0.0347126128674957	1141.36154402251	1519.47495143439	-0.413140191611353	4.22022111761936e-09	1.69528829934814e-08	1032.12965038195	1741.60549545656	-0.755685225397079
CT.G1_GM000023	1673	2042	2255	2091	2074	1933	353	137	195	2513	890	2474	692	557	436	1217	1349	1218	840.077002071044	1814.18527973675	1900.3612274156	1722.47509109844	1812.45313060356	1673.87140814823	152.462993072936	56.1461760816791	97.2536424167327	1442.42382306244	419.89235836768	1092.69674587204	328.697386620485	224.948182173025	193.28898939348	1101.60336460468	1230.14703009234	1158.26510585958	210.153584084695	2250.48798308078	-3.42059121208621	1.65139877426284e-13	1.17671763821892e-11	1322.86135717184	1918.0980675874	-0.535920385687024	2.22203914055809e-14	1.49322981542224e-13	1959.94005278518	2198.06350846015	-0.165947293829271
CT.G1_GM000776	1649	1218	1695	2394	2070	2162	439	370	291	1638	859	2551	909	827	662	1411	1511	1426	593.954822301986	776.216359551934	1024.63437032005	1414.59678230985	1297.59146561487	1342.93665869626	136.007813428371	108.77045434719	104.105543507903	674.40983929754	290.70381456736	808.202176044397	309.71600043362	239.575500830354	210.517506796708	916.15992675557	988.369054898179	972.724405745445	334.778435784759	1878.50225683273	-2.48794212521064	1.67142261179382e-10	6.17016732835693e-09	1520.47792899182	2082.00855673127	-0.453656799754972	2.68141096793812e-11	1.37139498293377e-10	1447.77978832266	2386.92893358621	-0.721888303738838
CT.G1_GM001933	1273	1073	1483	2279	2270	2292	781	639	664	2164	1303	2363	700	758	641	1045	1160	1167	353.574985298151	527.297359599605	691.290740107951	1038.42041175625	1097.27090448163	1097.82931657048	186.582429396627	144.853985218226	183.17631479964	687.048867502878	340.034007346162	577.289488424151	183.915431473638	169.327100630039	157.18410598485	523.215907590725	585.103957611439	613.848945748471	639.289330892025	2189.81952888843	-1.77602952288943	1.10667525976716e-07	1.94876608961298e-06	1180.04087302912	2152.60069334361	-0.867419191484802	1.35536086756089e-32	2.06920679082488e-31	1229.89757820089	2466.47014985402	-1.00466439427991
CT.G1_GM004643	1584	1556	1723	1727	1614	1692	908	794	956	1669	1007	1739	1194	1064	1122	1200	1228	1255	335.682957986199	583.426908049349	612.810014384229	600.402119282005	595.267983385237	618.360240386764	165.510879336461	137.33178981133	201.224157753937	404.303681745002	200.506472447101	324.153337863478	239.35662085205	181.350969755245	209.925136652403	458.423511032549	472.600744140248	503.680771952105	819.763954700462	1660.90834886922	-1.01841798756918	0.00254548910698529	0.0135171206651697	1288.6870819577	1582.84636850598	-0.29684733051843	1.93297043069651e-05	4.8879161407369e-05	1567.12323869555	1814.03527030187	-0.211778065335232
CT.G1_GM000970	1218	2031	1789	2181	2225	2045	713	566	591	1532	845	1691	806	912	734	1357	1408	1282	215.547999964794	635.930096054472	531.341221573079	633.181383557007	685.269815243427	624.1041981211	108.530754024943	81.7503464546934	103.880085841014	309.90795037826	140.500615817338	263.218928274706	134.926965428485	129.806274482549	114.680675003215	432.900490235289	452.502811662333	429.657368550922	573.551410113284	1531.66983844174	-1.41673652910088	5.44378410406728e-05	0.00047318452467694	1414.59240586474	2029.64544763767	-0.520649188972791	2.6123220375087e-14	1.73832994713351e-13	1680.61519715318	2325.65413010726	-0.469209155356836
CT.G1_GM003869	172	78	71	35	35	40	341	344	224	401	341	165	1143	907	661	5989	6360	6573	49.2490255080905	39.5154146619744	34.1188200637049	16.4404235410378	17.4410295105511	19.751326508489	83.9827622743086	80.3903831734564	63.7037975795688	131.247430740768	91.7378131652757	41.5556364879967	309.586794181353	208.872189749861	167.096797132933	3091.25639991353	3307.10686153625	3564.26804345273	275.551490043678	344.003896134496	-0.317556572639253	0.41421389753436	0.521105063455257	6622.45418927738	34.6321255993665	7.58046123250351	0	0	94.5171437678676	39.6739945602152	1.25836116575597
CT.G1_GM003703	1705	2216	2742	2103	1779	1907	435	306	305	1291	667	2017	830	774	820	1305	1386	1287	317.728556427243	730.641554520531	857.562490481388	642.905145553498	576.955997583716	612.843581170068	69.7248686023977	46.5403617054103	56.4520627219051	275.001683080845	116.783775065921	330.608917971071	146.310993944071	116.005068545551	134.909704201561	438.383196210673	469.047704227683	454.200850469617	319.982605777252	1479.54130194127	-2.20886216370968	2.64111556623888e-08	5.58095041031444e-07	1390.83982657416	1818.77426212882	-0.38720128977833	4.1831874861049e-08	1.49152439079407e-07	2208.40471204981	2085.25809559781	0.0823467202302501
CT.G1_GM004930	1902	4330	4087	1538	1363	1318	798	308	676	1035	554	1045	915	776	668	852	848	786	1267.17989663452	5104.09094965144	4569.81753343725	1680.96960234871	1580.36897616166	1514.29418437828	457.295822915757	167.476910134579	447.324378802192	788.216196938104	346.786622653639	612.37979347453	576.65472890761	415.808747155657	392.917792734206	1023.24322387402	1025.99567991887	991.717182141211	553.69729216908	995.919793872658	-0.846686760573326	0.0457227260743251	0.10518329442466	868.973379230574	1325.60640596547	-0.609379596328178	1.2886592040174e-15	9.36956252612179e-15	3520.54903892494	1519.76328365095	1.21171553172256
CT.G1_GM003052	1877	2179	3390	1423	1337	1305	557	318	346	1613	725	1256	1449	1153	1219	1129	1225	1268	291.217920010019	598.155085728553	882.713932421841	362.188357504122	361.01072834077	349.165573413767	74.3319625637605	40.2677537888068	53.3185133361938	286.06546669631	105.685800014987	171.403727472874	212.661665351915	143.875639969602	166.976364097099	315.761579455498	345.153140900596	372.57233745052	373.621927882489	1379.80672435671	-1.88422734815024	2.3817892471453e-06	2.96056886541712e-05	1267.77229813654	1278.10493899678	-0.0120642808930185	0.874414499679741	0.899389376182691	2470.38477371171	1464.90571196356	0.753580636537114
CT.G1_GM004925	1674	1393	1585	1576	1521	1554	939	841	869	1462	1105	2101	1037	1064	997	1249	1353	1334	342.645713754944	504.47972027058	544.484569521639	529.202425142887	541.818640003164	548.539551020698	165.318715943569	140.495465353274	176.667936338261	342.069588941848	212.508809095362	378.261989108142	200.787008017228	175.160274000548	180.17000042526	460.85447506612	502.932341877713	517.110325039051	813.199851487951	1724.712333065	-1.08452712918343	0.000582844244580366	0.00373996809506648	1377.02807385271	1463.06300738219	-0.087540522914457	0.214824840849218	0.272120354992534	1477.96173620755	1676.58882811091	-0.182625821907442
CT.G1_GM002499	1454	1241	1563	1703	1705	1682	1194	1267	1093	1167	1298	1846	1136	1255	1213	958	924	935	126.03067938024	190.320863160667	227.372171246613	242.159929528132	257.200099424545	251.422965618009	89.0190138632043	89.6323838968168	94.0979457778747	115.627189670623	105.708856030472	140.740914062233	93.1444975298072	87.490265561546	92.826108288205	149.688660031729	145.447332320036	153.483258783831	1086.54298364154	1568.05176144328	-0.529172747405067	0.0433137005770616	0.101734901163754	985.361173061586	1601.56527295712	-0.700784154564169	3.77436599611474e-23	4.14841447544244e-22	1362.87583525793	1835.10912403991	-0.429939516892253
CT.G1_GM002119	1266	2394	2510	2480	1889	2281	300	122	158	2008	871	1914	1293	897	695	836	855	863	1252.897877647	4191.88017942158	4168.90644825983	4026.33041218072	3253.4849623782	3892.90975064256	255.369957318457	98.541293801918	155.305617469469	2271.5532375415	809.887941093756	1666.09860622166	1210.45178380883	713.967674261704	607.245414371139	1491.41932493822	1536.63245178361	1617.44787436379	177.59666447542	1827.90842139246	-3.36324337762214	1.16053713911443e-14	1.06145844604376e-12	893.540787138339	2087.99410025069	-1.22489408958144	5.6715211989821e-46	1.08503289938026e-44	2087.36653839504	2394.55554778788	-0.198485108150087
CT.G1_GM003339	594	761	857	3038	3019	2736	178	79	130	2118	929	1630	1023	925	624	1613	1671	1680	199.173728772239	451.474277942116	482.272936011669	1671.12578867402	1761.74724068401	1582.08125332997	51.337201726717	21.6196750341406	43.2949329179753	811.799553402556	292.675340728436	480.739727696465	324.480232649878	249.454578732045	184.72584850654	974.970549082061	1017.52239602121	1066.82312381804	119.460726209464	1797.82777502093	-3.91202895423671	4.81138675097194e-20	1.40400847666457e-17	1736.71923637365	2765.54779512293	-0.671337208411565	3.24534279303132e-23	3.59927329328583e-22	729.599437836579	3169.30426470212	-2.12035110062795
CT.G1_GM001263	1146	1864	1052	1497	1445	1446	1406	1181	1314	1583	1297	1481	916	1172	1023	1248	1237	1266	163.379577416561	470.177459620793	251.707033186216	350.114996945949	358.522053978728	355.507302613074	172.411032535871	137.416698405901	186.061546247259	257.971250541822	173.731246840551	185.714156044801	123.530905952759	134.383175879467	128.761567775565	320.729758264227	320.261525889177	341.809702568352	1199.55354420511	1627.10539939166	-0.439410070959543	0.127735846782521	0.212765770340661	1312.34124805093	1380.21423057277	-0.0728974497859648	0.291346829946009	0.355870968262064	1334.53647969215	1581.69566158529	-0.245740681018887
CT.G1_GM000063	1382	1281	1421	3061	2515	2946	255	241	205	1654	844	1943	858	715	473	1160	1292	1323	999.098076767955	1638.52078930607	1724.09271986283	3630.27205257256	3164.26572684433	3672.82220040195	158.564821015822	142.198031394315	147.198047978626	1366.82473176106	573.280719928691	1235.51971647708	586.751717882553	415.728941791813	301.896926810016	1511.71384288251	1696.22910832031	1811.32947405701	214.02158813442	1672.03988774413	-2.96532376885767	4.89174651528353e-16	6.51665709688206e-14	1321.31334068794	2677.65109420084	-1.01933716211404	2.99740407741524e-36	4.93282466718712e-35	1309.21035436368	3069.92060237994	-1.23029891921842
CT.G1_GM000113	3222	4791	5248	1147	1378	1076	278	140	151	1094	652	2110	80	83	73	644	720	599	1954.94906653502	5143.26413200587	5344.04611830811	1141.69235125154	1455.10390560068	1125.87263795175	145.084590433665	69.3289157212948	90.9986538766821	758.760084402425	371.69123183596	1126.07979452827	45.9163015992008	40.5034615866599	39.1048156102826	704.380458687928	793.349085382012	688.294442866955	173.825462110719	1419.19958064868	-3.02919442441494	1.51881391867712e-12	8.9493189362052e-11	685.757190326898	1134.29247007669	-0.725489216253127	7.19750125295734e-13	4.19648596862903e-12	4419.28337767809	1299.0796112048	1.76612431576923
CT.G1_GM004744	430	613	421	4984	4866	4801	478	420	508	851	601	849	482	561	459	727	695	717	144.658853802642	364.871367980594	237.69777696592	2750.61850547455	2848.94159896365	2785.32163448374	138.315560820868	115.319384566114	169.741636973566	327.252797276612	189.96598582687	251.22395828939	153.387724352182	151.790140666409	136.328520337272	440.882129544661	424.60322336452	456.807525248251	433.717213041851	861.996464767351	-0.990426145974968	0.00177388913841867	0.00989116709757018	748.313607338526	4608.67182094084	-2.6228970053205	0	0	478.518420821111	5281.28712786644	-3.46621121062053
CT.G1_GM000449	1125	724	997	1541	1289	1519	1248	1321	1296	1443	1345	1441	1204	1352	1246	1438	1504	1422	150.889188463818	171.809396704385	224.422925182559	339.06581176388	300.880052102245	351.342313422254	143.974893831332	144.605522633416	172.646870959065	221.232626168062	169.493362014961	169.999005548615	152.756285478183	145.843282354908	147.543850794326	347.677036473653	366.332419776396	361.195829064107	1186.39424308833	1566.60075315033	-0.400671264253932	0.129718785304499	0.215366219546457	1525.97188328418	1366.7855384558	0.158765630897841	0.0355182880671021	0.0541037470880316	890.451373455119	1566.87793331269	-0.815906382490054
CT.G1_GM004414	1148	1393	1498	2101	1933	1930	932	798	675	1218	993	1630	1013	1149	1068	1251	1405	1293	175.706104972855	377.22357461674	384.789521510237	527.529533679129	514.886725681111	509.412215369842	122.695167280994	99.6837382803481	102.611691323268	213.093152811077	142.796979632552	219.43675258217	146.663285873843	141.438984713559	144.315735654682	345.154701848256	390.519932669274	374.783979448559	733.551797309731	1418.75822542907	-0.951251765414875	0.00141469128631694	0.00818624004017962	1380.85165357045	1874.92567472201	-0.441366928419141	1.94361659764319e-10	9.09000825880183e-10	1323.93411051445	2149.0796118983	-0.699673274209716
CT.G1_GM002099	2315	3369	3193	1471	1226	1237	852	496	609	1249	572	1222	1238	752	752	929	1004	912	771.167576421904	1985.64462002029	1785.10244485749	803.870703854018	710.760221854068	710.615290620613	244.120326518938	134.85153803044	201.494487197141	475.595183563136	179.027029023359	358.051726136783	390.108499665366	201.474341405318	221.163308485122	557.859715363244	607.370084102918	575.347372845283	601.067311874419	1157.47580997577	-0.944855715671156	0.016602166326014	0.0557599867683354	994.562841277584	1235.42977561778	-0.313162684323556	8.23509681490493e-05	0.000191765928873518	2938.28581068105	1416.67468657283	1.05212076554991
CT.G1_GM002673	1022	1543	1503	2389	2250	2458	762	731	785	1610	1076	1457	725	715	612	1210	1293	1210	280.044565026562	748.074627692991	691.196759573166	1073.91068931459	1072.98499523436	1161.51604560486	179.596473746384	163.482056104085	213.645632579521	504.28885718083	277.021408884667	351.166116018768	187.923573077374	157.574679550123	148.055704882413	597.686083458901	643.423169515465	627.912534986602	700.641224122513	1560.00730187852	-1.1543958560435	0.000251024279115297	0.00179915413148367	1298.30881280495	2232.54524266226	-0.782012307156543	2.14652031846491e-30	3.06316955469514e-29	1351.58974992623	2558.38369716504	-0.921295309422829
CT.G1_GM003489	1507	2305	2211	2587	2160	2448	267	69	163	2264	735	1298	1028	761	640	963	954	927	1688.07233534925	4568.26697144589	4156.54994169063	4753.89945037259	4210.81759888017	4728.85825171155	257.250153707505	63.0816947442111	181.34831073132	2898.88819758755	773.552776024815	1278.87851837931	1089.27595486104	685.59334793212	632.929365409842	1944.53430019056	1940.65391654985	1966.50504236599	154.264741595077	1686.46688950895	-3.45059359117522	2.22219492816569e-11	1.0395122534198e-09	994.527811168966	2260.75603105479	-1.18490539305565	2.16796746160221e-58	4.82628974542863e-57	2002.02786814537	2591.91164602555	-0.373039355274867
CT.G1_GM000712	2185	68	2321	2579	2247	2391	264	348	167	1629	1005	2182	869	795	370	1295	1346	1202	623.881945503929	34.3528391200559	1112.22480636595	1208.03100625785	1116.57764053094	1177.32843968626	64.8367869225348	81.0973535160019	47.3604213397925	531.678751475019	269.613632620094	548.00247820701	234.713329939444	182.566984898056	93.2717600374185	666.549283157375	697.939783610581	649.969494511306	234.539695958324	1794.61249071792	-2.93463389789322	1.47520862954121e-15	1.84491397588338e-13	1343.05552497185	2268.09267617684	-0.755928058441897	9.37481149773125e-29	1.26694472382143e-27	1377.18980113319	2600.10200696216	-0.91682571835141
CT.G1_GM004163	2323	3758	4155	1585	1233	1320	628	191	413	1497	724	1662	509	613	506	648	731	707	2660.59270361149	7615.32965639486	7986.68717547571	2978.06529286228	2457.69021560108	2607.17509912054	618.664805962062	178.541432396862	469.81550714932	1959.87435230853	779.098847292194	1674.31437195274	551.459941341412	564.668808452766	511.654943112036	1337.87553657971	1520.43717973774	1533.50829558563	381.014907262311	1467.38463079094	-1.94527764193088	1.99049067807217e-05	0.000194541098488457	729.767924582862	1298.82321615827	-0.832240692825181	2.54199353859464e-20	2.47803892408859e-19	3432.89822474911	1489.68727391216	1.20414515734139
CT.G1_GM004961	1668	1051	1437	1035	965	862	1522	1542	1555	1062	1393	1433	1753	1709	1788	779	808	794	182.627240894438	203.598687491609	264.05399339843	185.902668649096	183.87881780128	162.758567892401	143.334503147101	137.794012514161	169.101716012437	132.914166343067	143.299751634529	138.004262884995	181.559270759546	150.492796488671	172.836115714126	153.751191514845	160.658160648788	164.637037961423	1418.52878909798	1410.08314747133	0.00852931234814474	0.971229067487864	0.980216698229893	832.847139547995	899.455664364305	-0.111343817119492	0.180429936948505	0.233183887270159	1297.00311755628	1031.08274310896	0.330619153080275
CT.G1_GM002960	1327	1454	1644	2547	2530	2557	259	145	216	1756	746	2090	533	328	282	1337	1584	1799	1537.11883181343	2979.91360707894	3195.98545226699	4839.95393448452	5100.255344014	5107.80525854132	258.049407249412	137.082174267106	248.506859713805	2325.08200701544	811.895543494443	2129.41155458189	584.024049772561	305.572665289062	288.39192782577	2791.76879426609	3332.06615860445	3946.43735879051	191.448955277223	1736.38339167072	-3.18129046910322	4.41433610265692e-14	3.46808354321559e-12	1654.13934517643	2402.06597534881	-0.538477074412207	8.06263948121171e-09	3.12006819873439e-08	1441.09288092599	2752.33810293604	-0.934226821849362
CT.G1_GM002331	1320	1249	1483	1900	1743	1940	838	797	753	1294	1094	1939	998	1042	911	1142	1403	1275	259.254179176882	434.027272292845	488.831795028166	612.182905761519	595.777502864465	657.083629085877	141.567132279931	127.757562612421	146.890909798719	290.511517135702	201.880311599687	334.970409032292	185.41692657342	164.597673271452	157.967477486276	404.323942609507	500.416272802617	474.241493246939	731.445301051811	1590.97382912808	-1.12093010792975	0.00017799470101135	0.00132052243074764	1335.98637432876	1755.92020511338	-0.394364328429762	1.24012819125111e-06	3.65178681425653e-06	1305.55391325819	2012.36379942162	-0.625022969981881
CT.G1_GM004178	1130	991	1228	1992	2000	2004	754	726	691	1664	1008	1604	678	780	683	1725	1749	1703	239.969694542086	372.352570274731	437.665972112962	693.973763986552	739.167441161449	733.909914739178	137.725983508792	125.83198203415	145.748506225666	403.932242372918	201.123721766452	299.611941539417	136.199229618629	133.222229074195	128.054879063535	660.356680019933	674.512003634165	684.904678916274	665.203968957595	1612.6565630524	-1.27709486805895	8.80767163862252e-05	0.000717731539913282	1810.55077460094	1886.81464503607	-0.0594360491318897	0.354858664443125	0.422031294056369	1073.77020088406	2161.8803137596	-1.01054203225351
CT.G1_GM002408	1323	1882	1662	2656	2363	2648	774	498	755	1668	930	2164	479	435	392	712	768	865	451.032511977998	1135.19473888198	950.923289120185	1485.42879247958	1401.99544893472	1556.80087655806	226.963252367247	138.56508372925	255.648392161916	650.011879609622	297.889888903966	648.906404381652	154.472266818181	119.272795775199	117.986289312813	437.561919371067	475.478782944671	558.472305779565	627.468066280853	1781.70504979373	-1.50562764575468	7.60366777068331e-05	0.00063051794450267	821.45597501118	2410.6303179036	-1.55379155720163	5.3724237522158e-75	1.39364314453666e-73	1604.09107814228	2763.02566172207	-0.785120917942532
Novel00467	1278	1828	1554	2221	2057	2464	332	141	118	1978	760	2063	438	285	257	1559	1843	1745	827.998028085518	2095.4504048846	1689.72458620104	2360.60199583541	2319.35709122405	2753.00014703745	185.013369925041	74.5579610595958	75.9326515792182	1464.87976261463	462.633258300555	1175.64033107113	268.435259815327	148.507178433424	147.003963210143	1820.77417388547	2168.43147256639	2141.0726797934	179.129363250813	1830.16534096271	-3.35216912500807	7.13275311130148e-13	4.41510212788439e-11	1800.55615622318	2121.35044032598	-0.236559307024034	0.00466809140514421	0.00827390144247043	1534.50223615797	2430.78481365124	-0.664288864319681
CT.G1_GM000307	2349	2314	2227	1796	1617	1595	392	227	263	1616	785	1824	1023	707	769	1065	1139	1197	1408.48844346743	2454.91450617647	2241.07787674781	1766.6575196596	1687.38882685844	1649.29385559562	202.172890131177	111.089392014592	156.629704826152	1107.6151080452	442.246839178332	961.992984658171	580.247004268017	340.952455947351	407.093419687641	1151.14862685828	1240.26907014721	1359.25816834698	270.417559677728	1595.39624165369	-2.56039740656291	7.19957284454262e-11	2.98101232374035e-09	1190.52907367846	1573.92299179859	-0.403233521576355	1.36515317308534e-07	4.56442803147375e-07	2207.08898099927	1804.26890643943	0.290221231729829
CT.G1_GM000678	1076	325	199	624	577	650	2207	2184	2950	1049	1825	1234	2036	2270	2003	591	511	526	99.8007422975808	53.3344237930804	30.9771198989236	94.9471323826936	93.1391330773772	103.968538536496	176.072047520743	165.329592650018	271.763812142789	111.217782489989	159.041029604305	100.673104098618	178.634885457273	169.336857281961	164.021175815156	98.8144600430191	86.0724803885793	92.3942137825509	2275.90917005604	1474.46924776093	0.625946406413355	0.0307907647736597	0.0828748977395881	569.309940413056	582.242632347766	-0.0323784978432915	0.732767605854445	0.778279542512303	442.238234961304	667.241199508877	-0.591287308764694
CT.G1_GM004256	1648	1945	2480	2463	2379	2153	461	319	365	1232	752	1826	406	411	330	1167	1227	1134	908.039355037416	1896.13745116038	2293.32499869385	2226.32026141176	2281.27049840833	2045.77834139304	218.481651952294	143.454642908712	199.750759109295	775.952997822404	389.305119094908	884.962844646721	211.6121013161	182.135005902683	160.530986851837	1159.1238476458	1227.7613142966	1183.30867571601	351.644818142346	1415.01429429759	-2.00852745008814	4.35858173586442e-08	8.64381517067223e-07	1233.40753048467	2199.34122146873	-0.834414034064582	1.2728015226835e-32	1.94802273046709e-31	2000.24535056484	2520.75317558172	-0.334159406155158
CT.G1_GM003184	221	362	273	50	69	77	595	454	446	657	482	227	307	368	346	5554	6253	5951	44.7861243108156	129.79636331544	92.8496593495744	16.6225242278031	24.3352143650767	26.9097098534145	103.713371996432	75.0902450993268	89.7706099518391	152.192699517706	91.7747173070433	40.4626073362008	58.8513710556754	59.9795446390013	61.9048645604321	2028.9371946855	2301.23809252857	2283.90843107037	457.512381427992	524.151549589406	-0.194633628679939	0.636858208794371	0.719916455172828	6211.47860932342	61.8982018389072	6.65377339553992	0	0	283.784084500547	70.8234578644597	2.00043252227578
CT.G1_GM002670	1418	1623	1596	1252	1221	1310	1076	1020	1067	1124	1267	1712	1592	1504	1645	708	798	751	165.191375871682	334.527947351104	312.040156273893	239.2716426881	247.549287951944	263.177960871397	107.817682398819	96.981248963274	123.459259786706	149.676870470492	138.679594818011	175.425086625886	175.437005150226	140.916910788634	169.189930991118	148.681152223917	168.824685369292	165.687065619152	971.907108230324	1493.01379148567	-0.61940856024312	0.0182931967531218	0.0590314427083361	789.38371406999	1190.39554527978	-0.592599429176203	1.42649629775225e-13	8.92945842008104e-13	1506.96508356445	1363.96802830503	0.143130425624535
CT.G1_GM004268	1227	716	783	1365	1265	1281	1508	1526	1481	1275	1449	1409	1249	1605	1331	1072	970	1030	158.923830045212	164.081730943189	170.205144426465	290.036646053074	285.147693947416	286.128206341336	168.001199705769	161.315261078571	190.523095279665	188.769527303833	176.33464805445	160.521146547496	153.029056498785	167.195134523767	152.201869575535	250.294188734366	228.159266825238	252.649948969795	1384.88083747419	1514.36309384476	-0.128721357746413	0.592647993046953	0.681970227903418	1074.77909277583	1229.68881978244	-0.194518237815094	0.00920928358879009	0.015480294928768	833.451905010465	1409.420836408	-0.757640762357436
CT.G1_GM004249	1497	2575	2578	1484	1518	1448	656	424	491	1211	719	1487	1412	1317	1076	861	889	886	366.815486109091	1116.36404772658	1060.16932733702	596.534444946735	647.340101355623	611.873305240863	138.259914071262	84.7945969206605	119.496576683962	339.19328692234	165.531085107691	320.489370613691	327.286099764303	259.546857530643	232.774608411471	380.312442473018	395.593858840726	411.146988698554	482.273135292633	1278.71581897126	-1.40645459474859	8.82993832057789e-05	0.00071859046518594	922.150751593919	1400.32638322354	-0.602726448356676	3.42760559179511e-16	2.57786258390291e-15	2232.39807053813	1604.45333956269	0.476104016757869
CT.G1_GM004861	1923	2623	3177	1720	1802	1583	498	263	391	1637	741	1958	434	385	344	938	1050	1051	1361.2440194821	3285.16916189243	3774.33440120217	1997.38098068418	2219.96621495489	1932.43412347325	303.21635626604	151.945873622504	274.904321921058	1324.59351114677	492.832929328508	1219.11924674601	290.611925538275	219.190419630619	214.987205455617	1196.93635914724	1349.79531887912	1408.95442853984	355.412081567726	1636.62405607562	-2.20310923922704	1.06079656028013e-07	1.881263831151e-06	1063.48670918079	1606.34654447467	-0.595119706216073	2.45154549515452e-13	1.49485672523267e-12	2566.92850735328	1840.52070900224	0.479565916352089
CT.G1_GM003221	1024	881	957	2063	1909	1903	707	724	627	1651	1094	1812	795	825	790	1523	1613	1590	140.296298721722	213.562458521557	220.051662977884	463.683079124322	455.184079089422	449.626736124093	83.3167368364129	80.9582822293829	85.322173011057	258.565497889922	140.827798011072	218.364105087854	103.033959032077	90.9084689712247	95.5588291316229	376.147068226408	401.330847806824	412.554103565577	629.07537253884	1705.87058309922	-1.43876037406431	4.33777825642768e-06	5.06322002959787e-05	1653.27556507632	1847.0517693486	-0.160108355584879	0.0156544141998964	0.0253334189087406	910.140226968048	2117.08163717752	-1.21909019237257
CT.G1_GM004690	1490	2537	2301	1186	1089	1102	1319	932	1335	912	1021	1398	1237	1271	1127	684	792	749	335.279699811483	1010.05309591568	868.968571591713	437.805731050321	426.465347509838	427.631479315581	255.289155933875	171.164369409925	298.366710399577	234.5811290398	215.859686664088	276.697325740024	263.304142746675	230.022690648058	223.893960155688	277.452481279898	323.644395096238	319.183430569841	1109.40780941757	1212.21740318205	-0.12801064725093	0.666623720946056	0.744059551344011	778.299773858358	1061.67794332389	-0.448199715382379	3.6762207282642e-08	1.32153982962028e-07	2116.10058641974	1216.90378042545	0.797747823220316
CT.G1_GM001268	665	77	484	1921	1801	1848	848	870	1103	2332	1340	2140	1040	1234	754	1303	1359	1352	151.986837767042	31.1370744714856	185.650513871553	720.256956409404	716.362634008128	728.372236211703	166.704286636945	162.285623347605	250.384797285135	609.242404199925	287.749078760459	430.204458513594	224.845745947656	226.831639430916	152.143411849183	536.834317217998	564.06052684896	585.19223584535	873.045954568302	2199.70249987897	-1.33302798720265	0.00014176808485709	0.00108054082587593	1404.24394521513	1751.62975997995	-0.319082997082152	1.85536333988396e-06	5.33515000787675e-06	359.00543559061	2007.50826268171	-2.48257713177873
CT.G1_GM004443	1599	1190	1374	1109	942	989	1494	1534	1310	1034	1413	1736	1362	1609	1488	749	797	718	124.802843211686	164.333355591538	179.98205596317	141.998358689475	127.956336215758	133.118798667971	100.298212792442	97.7187351146703	101.553622836933	92.251576734656	103.61985665281	119.179768155208	100.558809980118	101.003447558195	102.536011092333	105.382707948051	112.968212030277	106.129957377129	1325.47158753436	1508.0983795257	-0.186364177464456	0.45173033551884	0.556758547075513	791.352586671421	955.054262814451	-0.271449618161475	0.000789390772661512	0.0015813646303121	1309.15845704724	1095.00393183186	0.257029166859606
CT.G1_GM000404	1096	546	545	986	966	999	1721	1817	2213	1038	1458	1302	1723	1901	1666	775	808	871	160.286508430188	141.280363468637	133.767120026674	236.558791132648	245.865967803257	251.952681663739	216.488018862466	216.87915041422	321.451856422401	173.52458375859	200.340497598884	167.484337027297	238.362918330542	223.600448047716	215.109149417872	204.314711053513	214.595046720261	241.235989288306	1777.93908464597	1375.28533496813	0.37029282191159	0.158688010605091	0.249024360816388	859.158661038731	928.49288647748	-0.112275363598671	0.177774790177512	0.230433467174832	653.937131664706	1063.91396168515	-0.700609165631156
CT.G1_GM004626	1078	765	907	1405	1304	1421	1249	1154	1368	1307	1190	1399	1689	1648	1686	970	923	954	146.708790179067	184.205060234879	207.162489855202	313.681901459329	308.851591970477	333.502071055019	146.206403645516	128.179816409678	184.9147616562	203.324730710718	152.163029373818	167.468021353949	217.437289909486	180.384293736693	202.578064121684	237.969133892363	228.118755703301	245.880042498897	1163.13090932087	1442.11030189536	-0.309909345810197	0.266093406683618	0.37135513462929	996.002058686143	1298.97810761585	-0.383323961623127	2.60351894623777e-07	8.36679421987801e-07	861.874218733434	1488.66199927707	-0.789364932689193
CT.G1_GM000152	1103	3774	1272	1252	1216	1379	1649	1006	1454	1083	974	1590	949	902	887	640	624	648	195.876715300734	1185.80135523559	379.106186560525	364.74335775625	375.816421652539	422.31708252846	251.880494428966	145.808130764368	256.460105449903	219.843181363845	162.514107350692	248.359755861743	159.419159332835	128.830287456364	139.068378668843	204.879636521864	201.23976799934	217.931413646054	1269.10715495095	1338.99553176458	-0.0772781650958907	0.811789788143972	0.856516498234549	668.991231070443	1210.76754995767	-0.855959976076418	2.59007035203169e-24	2.99743113329641e-23	2106.85653433746	1387.21948555886	0.602616291804343
CT.G1_GM000520	1477	1755	1902	1164	1175	1234	1029	858	750	1489	1159	1828	1126	1074	1097	1057	1038	1081	205.959728632807	432.993804982784	445.121721950933	266.275101373048	285.150777575279	296.745442561055	123.419496882404	97.648497437271	103.87503636008	237.341540392485	151.848344425326	224.20991125499	148.527615268769	120.450951510626	135.053522060466	265.698023493656	262.85793225653	285.473000326997	804.898994434043	1660.27559256472	-1.04414354909425	0.000478712068154446	0.00317827470601348	1111.31369472291	1124.6288622551	-0.0171715039224201	0.822148907198207	0.856859994870178	1680.47117347837	1288.46484189992	0.382605344981643
CT.G1_GM001143	941	3294	1631	2396	2090	2295	733	367	510	1955	775	1307	207	239	255	1104	1102	1088	183.754639458125	1138.08586843427	534.526339822712	767.558112224428	710.280437713761	772.855784672684	123.117346153168	58.4912921142878	98.9160978426597	436.387894473395	142.192012743113	224.492107427992	38.2371959869206	37.5362366622252	43.9629008750461	388.623701345064	390.797882799288	402.360292201541	495.338969609193	1565.18858854319	-1.65942811829529	0.000105165309399684	0.00083804033290151	1152.09323623966	2131.39911433341	-0.887750267489987	1.00787709162621e-37	1.71872522421605e-36	2023.15523633024	2443.26398852529	-0.272537998304789
CT.G1_GM004162	1236	1784	2529	1118	1053	1003	886	661	896	983	772	1190	2026	1991	2109	662	683	667	167.763595887405	428.42701890605	576.095582510363	248.941224756378	248.738210027059	234.772525090983	103.437867576421	73.2246284289361	120.791222041686	152.514107185001	98.4512796929179	142.070208140862	260.12715949928	217.347502273253	252.727968708579	161.97528986907	168.353394461225	171.452025212681	754.962372228091	1092.50209773766	-0.532938683556573	0.0916326163321139	0.168326972837247	703.720226064436	997.885151332386	-0.504103500439516	1.7861224734389e-10	8.41126290953305e-10	1862.98103924984	1143.75918110909	0.7033743963796
CT.G1_GM003867	180	163	117	77	79	93	351	380	330	516	379	195	1288	942	692	5284	5710	5454	48.7982056308516	78.1846863749676	53.2333343307401	34.2450524397363	37.2729113947369	43.4791833805221	81.8474296714023	84.0797488534851	88.857358231	159.903618860801	96.5373487202194	46.4989085267042	330.30428873808	205.393354808333	165.628440818603	2582.29394799284	2811.18465804247	2800.1675032616	324.491592691661	417.544158746614	-0.361707113836351	0.360884417550912	0.46695517541216	5752.63207831946	78.4252234601757	6.19847776592339	0	0	144.357182401049	89.8293103427884	0.681968590602603
CT.G1_GM002959	1519	1803	1837	2021	2018	2057	312	169	211	1945	825	2508	520	404	355	1176	1267	1267	1238.70232697009	2601.40309520535	2514.11301348746	2703.65489545411	2863.94860082651	2892.74767831088	218.841838623625	112.479232866229	170.89908782096	1813.03433403537	632.103125551706	1798.92688131078	401.124810770618	264.968765764798	255.584789369562	1728.73339704418	1876.32347686748	1956.69585216546	212.453302832243	1989.14204382902	-3.22688611358947	3.33860433032761e-14	2.69196938634836e-12	1298.11042828446	1918.30343727387	-0.563506469031327	1.61182959552935e-15	1.16638543544098e-14	1684.26658500888	2197.95715038316	-0.384673401047394
CT.G1_GM003063	1341	1264	1252	1241	1194	1176	1310	1359	1272	1193	1348	1627	1271	1445	1273	862	892	870	116.038653321852	193.519049576138	181.82127176922	176.165737539082	179.809696043485	175.48835633994	97.5016082087702	95.977585533351	109.322391407771	118.00260345539	109.594460724867	123.833530490742	104.036672833979	100.564775244723	97.2522767364871	134.459870537166	140.171807841689	142.570832215314	1207.69943599137	1520.42974243684	-0.33212190171683	0.175094000292848	0.268311086220198	917.773275540982	1135.69916382977	-0.307471431002554	2.80901954753143e-05	6.93420067338202e-05	1231.98336148233	1301.53507479793	-0.0801246798348929
CT.G1_GM003792	1875	3562	2179	2942	2540	2698	486	253	313	1479	587	936	238	203	190	539	548	622	755.439942243092	2539.1907824688	1473.40575489046	1944.54099114094	1781.01372384197	1874.59605686616	168.423047739754	83.1946988655537	125.253860048987	681.152082475159	222.208967959547	331.704466833975	90.7073815781839	65.7807540335945	67.5849106221354	391.470425055295	400.960091110066	474.598745615718	322.732275863768	1166.20220207351	-1.85275244166673	1.50574297826532e-05	0.000152114917681066	598.573233448697	2570.45365601832	-2.10330930042127	1.05385030573752e-146	3.84028069745541e-145	2538.25804302476	2946.84998734085	-0.215670414907681
CT.G1_GM000284	1154	1098	1254	2415	2186	2214	485	342	325	1961	878	2173	626	622	516	1222	1366	1303	509.228874844854	857.259485314122	928.690941291348	1748.23620719504	1678.77405338071	1684.8138022475	184.083783807266	123.171372346404	142.442203539659	989.149759357258	364.021083716645	843.419696168867	261.305498191815	220.750520104293	201.026997309149	972.052987596441	1094.66146528468	1088.90290976554	351.934104855917	1898.2131267024	-2.43089499275449	5.24778799448967e-10	1.74774156686047e-08	1361.0083297049	2142.20147106492	-0.654622558284598	4.37381849927302e-21	4.4185671373844e-20	1128.15298884668	2455.5591357101	-1.12304024167014
CT.G1_GM001315	711	218	709	1650	1660	1598	575	676	806	2600	1314	2527	1021	1032	623	1326	1499	1535	165.468253431372	89.7644392075433	276.922202693401	629.94812707147	672.338604015346	641.340903810575	115.101108996846	128.400950760535	186.306597177625	691.664798583764	287.319602523503	517.281710976057	224.769731184581	193.165213072805	128.006080597817	556.288557605833	633.53211209387	676.536125378409	636.15279588339	2443.23251246817	-1.94129397557373	1.72040081814119e-07	2.90430198720916e-06	1526.15513686159	1544.22819674694	-0.0171387986644509	0.82536616191746	0.859773973670017	503.350776937579	1769.43515392696	-1.8136437257325
Novel00669	384	116	101	43	81	58	764	867	630	400	695	439	1751	1442	1259	3714	4714	4584	46.2861655617191	24.7389188302492	20.4318557608339	8.50284374906945	16.9918191440819	12.0563280374639	79.2099829771542	85.2934220533328	75.4238399604375	55.113401372855	78.7099423546844	46.5437423792602	199.651753185362	139.794272575111	133.980989725143	806.999750204888	1031.88542055324	1046.41057257791	688.011800304639	551.118790266029	0.319813797569545	0.231281318484911	0.333088582767458	4554.20222378317	57.5672777159474	6.30774237062499	5.06484280249011e-104	1.55034838184222e-102	168.729112715109	65.8212449834456	1.36273277091283
CT.G1_GM001847	1507	1586	1741	1865	1791	1757	588	488	492	1484	889	1915	900	815	827	1112	1210	1064	331.065910596512	616.463178735227	641.89862191003	672.133916615558	684.749424372495	665.640987093091	111.107946085022	87.4978729448065	107.35305912924	372.659636738277	183.496499025427	370.038396281699	187.029762979503	144.000154768526	160.399936869102	440.369792013293	482.734680544946	442.670284710703	480.62382790875	1601.37423025901	-1.73606930078041	5.26531772417965e-07	7.83152111984779e-06	1183.36055070726	1702.38485862038	-0.524486809853862	4.59382799388303e-14	2.98550052850869e-13	1566.78023320472	1950.99592930536	-0.317097856771622
CT.G1_GM004761	956	2275	1586	2360	2302	2320	810	519	613	1334	797	1283	403	467	417	1053	1142	1108	360.921971260152	1519.63600829692	1004.90514914391	1461.649337803	1512.50084404769	1510.46440647141	263.031056038011	159.918698930453	229.860323052152	575.689755689607	282.70830026078	426.048346905039	143.92209645705	141.800070604328	138.991728178283	716.630553621632	782.966986239976	792.196134131122	596.457102978064	1288.28640910915	-1.11048123148959	0.00146325612291171	0.00839591153670691	1155.39842889233	2196.4536143883	-0.926877614365206	2.74254202809007e-42	4.98214904924849e-41	1635.57715125339	2516.949026216	-0.622375684144348
CT.G1_GM002727	1648	4804	2997	1639	1695	1331	589	109	299	1704	449	977	149	118	126	1020	1042	948	714.839492263498	3686.8636401997	2181.74773318602	1166.28864309045	1279.54602155097	995.62654760387	219.752187243104	38.58817947381	128.816242962759	844.886097794745	182.987945436954	372.754327225354	61.1370671080422	41.165886823581	48.2524474985987	797.559372279394	820.806840961191	778.7484541524	307.566766001546	1235.93785761573	-2.00650018828679	0.0251376914711276	0.0725952204111029	1052.05349504306	1467.07257681853	-0.479632673416787	5.32869070241796e-08	1.87591975159303e-07	3239.50665052533	1681.2828490638	0.945982569526543
CT.G1_GM001681	2102	1339	2110	1335	1331	1411	954	902	999	1236	1056	1554	781	1025	834	953	846	802	370.701263136821	417.806004851579	624.511254911364	386.232115279963	408.511500700023	429.126614465317	144.712587924027	129.829789579117	174.986664192939	249.165017753324	174.976643751337	241.056678624677	130.289491786936	145.384918606388	129.853863695974	302.967313282501	270.946556149497	267.85715539198	878.858030872132	1420.85094157696	-0.692863469535584	0.0159845556618535	0.054441244779223	908.976806415362	1283.14682515453	-0.497010215716046	7.22599414382578e-10	3.14187046509243e-09	1748.54929406192	1470.13243886202	0.249882073956427
CT.G1_GM000650	1729	1996	2532	1411	1381	1511	405	182	561	978	483	1245	1699	1703	1240	788	854	811	1444.62243503821	2950.68361589398	3550.50005251248	1934.02524389695	2008.11194015206	2177.16281765171	291.058955451897	124.110124537138	465.554290010289	934.061474717955	379.167672182655	914.96717358221	1342.8260038999	1144.40078745702	914.69966179363	1186.85345997025	1295.80350612395	1283.26912684716	361.661306417617	1016.52272523204	-1.49128362168455	0.00135866019689068	0.00792185507758904	857.890404646791	1354.18799621843	-0.658477518088661	2.7945732077813e-17	2.29951306156412e-16	2056.75117507784	1551.57464416254	0.406168463375948
CT.G1_GM001392	1487	3039	2202	1708	1450	1601	495	285	286	1687	666	1348	432	369	304	1348	1367	1418	819.329199599901	2962.65383757142	2036.25066416285	1543.87129780401	1390.43388931992	1521.26852046923	234.595266196064	128.164806360448	156.517033165091	1062.52654815454	344.783523028203	653.302253331752	225.163615193486	163.522669533066	147.883090918056	1338.90226788906	1367.84817982351	1479.65758568368	325.492150279443	1425.33644677915	-2.12999313745862	3.39697283052879e-07	5.29685738052937e-06	1446.29882253289	1495.43239368426	-0.0486013986135554	0.510723013838955	0.575720449684015	2264.0111668799	1714.43154829569	0.400766144285651
CT.G1_GM003017	1001	774	1403	2331	2141	2188	398	326	281	1983	842	1668	864	724	453	1198	1327	1317	437.922590427215	599.11056551222	1030.11901224558	1672.94363085232	1630.10213719485	1650.73618611634	149.765894568138	116.401166653092	122.100572782606	991.660989549558	346.098863125593	641.853801317839	357.555955457467	254.745180190735	174.968127885528	944.78199982251	1054.2803510892	1091.15532504798	306.58809442095	1723.04795077704	-2.4899989451366	1.2675734404803e-10	4.91625952105271e-09	1344.33323046071	2093.89907883029	-0.639570372170696	1.13967883900022e-19	1.08340277210549e-18	1027.57164387127	2400.00501009508	-1.22451052040107
CT.G1_GM003886	444	218	198	73	75	73	955	952	1037	565	885	535	1540	1516	1314	3571	3729	3529	67.3492695175008	58.5071791263452	50.4059228003528	18.1655496166876	19.7991278882531	19.0958881436983	124.600525057689	117.859156726201	156.234443824701	97.9660529450115	126.129885036359	71.3806504825383	220.972201446154	184.949541461977	175.971670246272	976.452879648522	1027.22178451025	1013.76923575855	906.244140111828	718.245591431898	0.33523834984097	0.227363063868794	0.328939878953856	3786.6180696401	69.5531483987988	5.76751809443622	0	0	255.460493125666	79.6882711622021	1.68362451987169
CT.G1_GM000447	887	2258	1734	2585	1972	2411	312	166	186	1586	853	1783	228	281	126	1133	1366	1333	579.586437192186	2610.48545736348	1901.56050023522	2770.96413331053	2242.52029841597	2716.80762234939	175.354037358674	88.5276923825764	120.713446100296	1184.60898003596	523.682950753307	1024.76135001876	140.927725677547	147.674344654236	72.6879818087866	1334.55361152746	1620.94101590231	1649.53780567396	203.185702895891	1589.79784465169	-2.96764913103163	1.8108091652302e-14	1.54119980062926e-12	1341.01325114812	2188.0134549893	-0.706606086659574	2.63783764332504e-14	1.75340304586709e-13	1667.07037793523	2509.18731485169	-0.59037839059715
CT.G1_GM003342	821	870	968	2334	2309	2248	246	222	138	1899	810	1386	1108	970	797	1306	1423	1300	186.387167599869	349.457890157807	368.820174551059	869.259540689946	912.287370142603	880.108551716348	48.0368521049373	41.134127278737	31.1171667941562	492.804947918133	172.775707530837	276.766092101793	237.94666049225	177.112300431001	159.745504193623	534.475188755554	586.677820303654	558.925255240333	183.362308539717	1578.67006142635	-3.10471521364401	7.96682015769307e-15	7.62823030099111e-13	1408.58279574638	2167.85171718378	-0.621911555899087	6.96512329394169e-21	6.95603341036069e-20	862.855437152898	2484.14639034673	-1.52679660313181
CT.G1_GM003116	1320	1109	1394	1035	1074	999	1069	1008	1374	971	1042	1240	1899	1807	1597	680	779	755	220.940753682761	328.424987794327	391.589586255335	284.196033681952	312.853529776314	288.359637306447	153.902681392793	137.701570536089	228.421375522377	185.779749594592	163.868103902293	182.557796400072	300.672609437525	243.256352595245	235.995807386382	205.174003815717	236.788864947352	239.324070860423	1069.65020985164	1190.8948619099	-0.154966620637326	0.587454980075224	0.677897232937518	774.604589939333	978.080698572939	-0.336530687087026	7.24273663324228e-05	0.000170292304791349	1221.71933610709	1120.62640668354	0.123824381279486
CT.G1_GM003344	1048	753	842	1463	1549	1424	1157	1325	1368	1054	1296	1375	1175	1393	1201	863	954	835	134.542648561614	171.039497797684	181.416691235954	308.119212379693	346.086760612318	315.265002062954	127.761096488656	138.832463472114	174.434705894829	154.673724857485	156.325023035457	155.266651865311	142.693292438322	143.831478473438	136.125400021661	199.719746746583	222.417514365285	203.012460829713	1184.59552245123	1355.52192612364	-0.194508926870844	0.436022531615682	0.542637301734545	926.847193875864	1396.23934054918	-0.590779267498539	4.08684504620684e-14	2.68163616000839e-13	826.851661540754	1599.6154653015	-0.952939006204794
CT.G1_GM002126	1309	2440	2781	1187	1011	1063	486	137	486	802	422	1073	2054	2394	1824	513	504	571	1111.93037223218	3667.16557606597	3964.65494607866	1654.11015632939	1494.59656602845	1557.17812249051	355.091925651314	94.9806145381738	410.036318527778	778.734755728558	336.802422958106	801.704771251357	1650.46146098327	1635.55905848011	1367.91859099202	785.537337623712	777.482103674372	918.568577008086	347.735552400791	859.770499124141	-1.30617759028919	0.00718007422756338	0.031271851362124	556.108228255218	1024.52227249583	-0.882428688869085	9.13929860445309e-23	9.86786350202148e-22	2212.80196981097	1174.63455773673	0.913274488104932
CT.G1_GM001085	890	1615	1414	1612	1620	1556	867	745	720	1167	851	1237	1275	1329	1253	859	961	940	121.123212671029	388.877349384745	322.963352431374	359.896957403871	383.695996159642	365.185941281921	101.489953531355	82.7504014083278	97.3235587664212	181.545494062286	108.815746216066	148.075727244343	164.140050109292	145.467673771884	150.55178786742	210.737614446949	237.510427119039	242.271739988431	714.123281133872	1215.6574804421	-0.766905707788333	0.0108396001384686	0.041671938298956	965.636399002759	1506.44060520166	-0.641709467241007	2.69580776467701e-17	2.2242230640637e-16	1314.9958530668	1726.15020410698	-0.393191008993385
CT.G1_GM000892	962	1241	939	1368	1329	1344	845	748	1006	968	843	1449	917	1016	1016	1632	1710	1550	245.765755432284	560.945701947229	402.604244631845	573.334607080111	590.889340934476	592.12397785449	185.681906726916	155.963996870762	255.265655768399	282.682483094986	202.347890499008	325.605312501164	221.606571402458	208.758488127059	229.159294362204	751.584771872311	793.349085382012	749.921016742838	804.617031556333	1197.53056735054	-0.573744007329478	0.0709363330694445	0.141457158818599	1709.94227891375	1271.21251568068	0.427927498723091	1.8412431772801e-10	8.66417427464163e-10	1021.54977420134	1456.71939611577	-0.512925477952356
CT.G1_GM004455	1797	1618	2355	1296	1231	1305	946	839	904	991	1046	1606	819	917	746	765	817	801	437.172914280148	696.444372089057	961.529340986551	517.232652688024	521.192431543529	547.49828575858	197.953364369099	166.587953098328	218.434739944672	275.585312230284	239.090138615421	343.658832474163	188.476007447411	179.423218742114	160.229127760339	335.488876764303	360.951743778817	369.041507475547	826.489977753165	1326.72340506874	-0.682871270246056	0.0153496580672994	0.0530827904268685	833.616594827257	1205.41000016842	-0.532192674399822	2.72576361201589e-12	1.53233469538671e-11	1869.23239296072	1381.35144106955	0.435882089728908
CT.G1_GM003263	1102	380	392	429	461	413	2018	2193	2318	908	1700	1246	1722	1995	1706	603	616	513	88.1029808259461	53.7520894466757	52.5970679649837	56.2654844791364	64.1423417177277	56.941137919414	138.770371525413	143.094882048752	184.064717762748	82.9797457182375	127.697601121557	87.6201212634563	130.229435171004	128.279141841578	120.416363066687	86.9036146473291	89.4358498344376	77.6718953341132	2009.48480323425	1375.91684869583	0.545982079326405	0.0370397992201445	0.0926070541089538	604.88586190544	410.14696376757	0.561354231620957	1.84906506682782e-08	6.87726387552849e-08	538.672669279493	469.875267860062	0.199210490504812
CT.G1_GM001833	1960	2745	2800	1478	1345	1390	582	432	509	1143	804	1738	437	450	384	818	834	839	545.876223766127	1352.6430403522	1308.76779186874	675.286867583201	651.921448106328	667.605629061522	139.420832981896	98.1970216118011	140.800435897348	363.882844445338	210.387031356007	425.759825350972	115.129480813078	100.798660081358	94.420610249665	410.679412121686	421.818939932622	442.524783158556	468.52903268796	1361.95424673906	-1.53942019802865	7.81946308544217e-06	8.60281324732309e-05	871.462101762233	1324.49230947785	-0.604251490290407	1.89961690250235e-16	1.46466683590924e-15	2483.35366285815	1518.1546365926	0.709565244014415
CT.G1_GM000651	1488	2088	2499	1389	1187	1192	508	155	508	1051	479	1208	1687	1676	1166	788	786	775	1404.42440699557	3486.81317068567	3958.47725048966	2150.66835827158	1949.75945035253	1940.16548762276	412.406717491696	119.399799297785	476.219592620282	1133.90167396885	424.771881508512	1002.85737151459	1506.182237736	1272.25331013305	971.608843260659	1340.70483441084	1347.22428017649	1385.27076703885	366.852304591082	1034.94730845144	-1.49642011265716	0.00196838342191142	0.0108181646721733	821.562409784159	1183.61071729831	-0.527173766049619	1.84412414765342e-11	9.5433034927593e-11	2022.50433167183	1357.11120789076	0.575137526021363
CT.G1_GM000579	491	73	189	1649	1477	1553	484	524	436	2902	1129	2300	437	560	538	1881	2017	1982	156.895324464391	41.271867061948	101.35770626369	864.420241578595	821.379544021663	855.789685273924	133.027200754856	136.658376819906	138.37674436171	1059.99339947511	338.959071315606	646.447328894684	132.09213159118	143.919842356497	151.777801095881	1083.49977603271	1170.45932460905	1199.41559028929	441.044938886948	2440.0701600432	-2.4675350917635	3.74107370121315e-10	1.29521466898498e-08	2057.00479659357	1470.8470580461	0.483663755680834	1.04514884933068e-12	6.00788850291305e-12	209.805914171226	1685.98074005623	-3.00275989223776
Novel00631	238	138	163	87	126	88	406	398	242	396	340	227	446	387	331	5130	5747	5688	32.5205080838073	33.3627774027889	37.3795810643935	19.5018306362705	29.9630340760352	20.7362452030141	47.7169833563147	44.3853755341694	32.8430771799299	61.8518642940589	43.6499842975831	27.2824282709236	57.6477320077901	42.5300083742737	39.9305994795364	1263.59893451535	1426.07865754392	1471.89721227196	316.457471114511	362.751191490727	-0.194295176096081	0.577134403577123	0.669318627009956	5796.24867412741	94.9646565646286	5.93326891971108	4.29889422429949e-253	2.12240568073883e-251	165.382751305976	108.689871073507	0.606073519212323
CT.G1_GM004662	2515	4953	1882	180	196	216	1482	1230	1705	497	829	883	883	970	765	409	445	442	619.236918582374	2157.69435712221	777.687163779063	72.7054755355214	83.9865614305183	91.7148552655052	313.858313243423	247.172656049833	416.957072278799	139.878988614368	191.777737916251	191.230145201709	205.658449409174	192.085562544733	166.294451136044	181.532203908861	198.976038725038	206.100312717365	1367.77854325134	789.589195325429	0.791931231960918	0.00575382145664608	0.0262711746294358	453.450687466779	186.520224673172	1.28248891256423	2.0569761845723e-26	2.62350170873993e-25	3090.72533444387	213.611451628026	3.85473657216031
CT.G1_GM003209	774	1171	915	2284	2096	2072	456	369	300	1835	830	1371	865	780	777	1139	1235	1159	99.1167573667851	265.317420477794	196.649876982646	479.819603119599	467.12410754002	457.575705876562	50.2270358263538	38.566386785665	38.1571113463408	268.608305259822	99.8640159524737	154.425984730588	104.782615395664	80.3350125070521	87.8465307789606	262.930743646128	287.206986730632	281.078152782926	342.593853823785	1551.51613369061	-2.17835326491463	1.13986768942248e-08	2.63589026444564e-07	1235.46470938635	2028.19661478139	-0.715272294658857	5.63463588330102e-26	7.09778618880018e-25	943.336628688522	2324.82284946143	-1.30230564314222
CT.G1_GM004779	1685	1606	1787	1800	1659	1628	693	520	515	1243	859	1714	615	735	676	888	917	873	402.245526404923	678.327782296842	715.949401245746	704.91959886899	689.243345135463	670.212927510066	142.295489332039	101.314387377255	122.108713702724	339.187383311253	192.667867734339	359.897587038418	138.877994181189	141.118124113901	142.473956537441	382.134108938935	397.541590871752	394.67815668049	528.856501157661	1415.74340702791	-1.4203159786531	2.07443498031282e-05	0.000202100756110604	936.441240314142	1599.13383619875	-0.772162945687873	6.37361329178817e-28	8.4274860847359e-27	1632.27762597863	1832.99440241872	-0.1679839555211
CT.G1_GM001857	1289	2290	2483	1770	1621	1638	367	186	214	1425	625	1375	883	597	634	985	1063	939	278.374923892079	875.014848137441	899.954128600854	627.084726493872	609.249367181039	610.039805309436	68.1725971510946	32.7843516715953	45.9027893727477	351.778507200176	126.818327385021	261.190088095459	180.38686028686	103.694485993865	120.882636414047	383.464306452253	416.900462170025	384.043409040307	234.742804111826	1305.13982699887	-2.47457341606242	2.35589966835954e-09	6.72352585139578e-08	1043.92996391118	1580.98645958905	-0.598709884655378	3.37261750031014e-17	2.75663075258994e-16	2044.66040561429	1812.16398368295	0.173713647346313
CT.G1_GM004311	1239	670	886	840	768	836	1143	1033	1348	892	1080	1212	1952	2063	1599	920	960	899	265.328282773238	253.857377321001	318.428859900981	295.098694820646	286.22550998924	308.734810407061	210.535362080845	180.546478840582	286.714886075031	218.350573810183	217.300539723657	228.29250810732	395.420385536647	355.316688532726	302.313941148309	355.149811103157	373.340746062123	364.593953139974	1090.14500374492	1158.38780360872	-0.0877756196445656	0.745758770085207	0.805004358478448	971.645920357593	768.563745040227	0.338257965804146	1.48399207282753e-05	3.79807670144237e-05	856.771625995881	880.851921852458	-0.0398997921825317
CT.G1_GM003087	291	1179	1412	243	182	224	320	114	328	581	265	240	1315	1041	818	3855	3992	3920	61.7975054086257	442.990595715346	503.244586826956	84.6564380766727	67.2642371456919	82.0338427652575	58.4513457862246	19.758740980569	69.1830825499543	141.036437991986	52.8747879643946	44.8297169385661	264.162222637902	177.800436495175	153.365872729094	1475.75362404455	1539.53797513298	1576.52750519777	238.460435206124	425.309341585576	-0.833757203688724	0.0935488281161527	0.170782518839154	4115.91245210687	203.756217339516	4.33476407325804	0	0	1014.55274421054	233.68147827954	2.11762295582135
CT.G1_GM003657	2398	3654	3460	738	704	808	610	282	410	1100	599	1469	969	802	645	516	567	582	962.353554476074	2594.51846165194	2330.38692479035	485.867221157457	491.691853774167	559.195823574196	210.562918875573	92.3657680318352	163.424604448711	504.609479039457	225.85884765299	518.54215891932	367.854654032337	258.85942511812	228.52970658668	373.290294436465	413.228677149765	442.329587670786	400.669204832046	1184.78524036857	-1.56396192733913	0.00012011994447819	0.000940179761273867	582.762916387939	708.044682736287	-0.281135473072659	0.00300538325693293	0.00550537292009078	3159.46115940136	811.278295017247	1.96110964031788
CT.G1_GM003912	278	88	80	59	77	65	552	547	727	593	493	298	702	653	548	4590	4953	4989	114.26475891984	63.9960148123622	55.1853700258017	39.782794476493	55.0798964220306	46.0731547788744	195.152073834653	183.497984997814	296.790525258557	278.611763020092	190.387854897966	107.735932642683	272.942789586862	215.866291775308	198.859133028339	3400.88321042524	3697.07071764513	3883.45740129937	565.806131460807	523.640737084706	0.11287999631862	0.759065379569156	0.814490044825737	5085.05518836862	63.3844308619343	6.32912692118479	0	0	126.132496244809	72.5617914899891	0.804112859792993
CT.G1_GM001023	938	645	657	1206	1065	1186	1266	1254	1462	1056	1163	1368	1487	1467	1396	790	907	917	124.013125432582	150.878471427094	145.779563075941	261.569971518066	245.046949365586	270.406163200654	143.967711605759	135.312778699617	191.981905073613	159.590110725008	144.467227727987	159.084442988219	185.96995460937	155.990829134466	162.947500940752	188.279669214503	217.767978516662	229.599892363432	1228.43502912101	1311.37106463358	-0.094235531403653	0.720488840951572	0.785056119728171	914.930331918192	1086.81799952842	-0.248775011704234	0.00360448506852229	0.00650550046860067	694.289057041357	1245.74585022273	-0.844065918052538
CT.G1_GM001930	1365	871	1649	2037	1896	1831	510	465	410	1575	975	1898	554	612	497	1088	1013	976	244.964701271306	276.561523039147	496.658614498055	599.704970830055	592.166817651595	566.664862059305	78.7240836733482	68.1083362191593	73.0807210034729	323.093825367693	164.39942045799	299.601418131685	94.047579719208	88.3336990177759	78.7453136261854	351.974558658512	330.143096504921	331.709725152275	423.179292418422	1663.50855934467	-1.97448535462504	2.96083511143092e-09	8.17297187515705e-08	1075.6751547813	1812.02978264975	-0.752369359625786	1.42356333840628e-26	1.82323321291281e-25	1237.37038531552	2076.98418497174	-0.747686326459309
CT.G1_GM001937	816	393	389	1435	1265	1376	1268	1325	1316	1128	1223	1325	1454	1590	1412	833	875	795	87.372025320001	74.4522009605623	69.903400960204	252.063468492635	235.726087328378	254.078408564663	116.77989462752	115.790941173171	139.954298989147	138.060228283568	123.036370408349	124.788602822689	147.269784982142	136.925238673542	133.479451188684	160.782496004853	170.142267085603	161.208116099154	1200.23573864284	1347.80782409967	-0.167074234572649	0.498909260861067	0.599708895754535	874.921395332705	1281.26037232742	-0.550341297543271	2.40767431666791e-13	1.46956950813968e-12	475.809675533513	1468.68809038062	-1.62390198680503
CT.G1_GM002950	999	1198	994	1645	1643	1587	591	544	494	1161	775	2084	1270	1123	1118	914	997	1005	180.233797363648	382.410940965649	300.970264066381	486.869321572823	515.873460882801	493.758692042213	91.7117133442267	80.1025065183384	88.5208964722921	239.430905409271	131.370319737885	330.708425132643	216.741197106316	162.950102927511	178.077897616334	297.254516001893	326.65388005198	343.379478285806	498.214220678304	1479.44909358425	-1.57008275073818	1.53774162687866e-05	0.000154733673062602	1020.41753437561	1533.7451561616	-0.588090788955652	4.08166932618176e-15	2.85576909884397e-14	1034.34125502293	1757.46967904398	-0.765791181518876
CT.G1_GM001376	1262	836	1106	1019	893	938	1114	1165	1151	993	1185	1374	1540	1606	1628	720	796	706	167.938309764336	196.833695689198	247.008563538464	222.45407703995	206.812488237235	215.258516916668	127.509397922691	126.529796577507	152.129646593003	151.048673180975	148.16089164071	160.82514640624	193.855508318297	171.885840444392	191.267990426602	172.716743190592	192.364712956857	177.923229925341	1052.99062791342	1292.51263273468	-0.295699101816412	0.227355895005365	0.328939878953856	776.66144913077	895.678305129327	-0.205777358409264	0.0114273790098476	0.0189281423967226	1003.1403020063	1026.78476975627	-0.0342532995991537
CT.G1_GM004170	922	2295	1897	1591	1376	1453	604	323	411	1729	664	1369	1186	862	800	825	851	874	85.361648715605	375.938937645571	294.758043152345	241.645001477869	221.709950744012	231.987492288671	48.0989275952039	24.4068008479327	37.7939083246245	182.980205162119	57.7596778914943	111.483891896271	103.868429394159	64.1864383215012	65.391203737847	137.688396734401	143.081456300958	153.243067290535	410.945227445122	1450.55302976925	-1.81914778005413	1.75700777013267e-05	0.000174504758758071	892.317027220001	1388.91522854451	-0.638826054039824	6.60181284548498e-17	5.22849912549276e-16	1748.07450596148	1592.29936252744	0.134194507076121
Novel00363	1300	64	1394	2342	2195	2417	269	307	199	2224	883	1874	300	334	261	1154	1285	1184	494.456113440304	43.0692311355925	889.843500110072	1461.32580044642	1452.96047762631	1585.36085791813	88.0041717341105	95.3013901183768	75.1771028072857	966.933094543667	315.551255010265	626.946936887111	107.937574654838	102.172731368039	87.6440377673109	791.228146650749	887.58395808597	852.851918742379	235.065424519807	1913.9217643795	-3.02457213566735	2.97591584265889e-14	2.43152163784182e-12	1266.83608244198	2187.52080674824	-0.788029229751607	1.51718737924881e-28	2.03689059994763e-27	832.794268739188	2506.80973851309	-1.58975416862678
CT.G1_GM000983	1233	1232	1474	1541	1372	1429	865	787	795	1130	838	1427	938	989	850	1005	1047	1022	262.938615947325	464.841346084773	527.53981128849	539.10045385052	509.190491685444	525.521643656095	158.662387359051	136.975372399981	168.386214799103	275.45266769476	167.903644989327	267.665297369598	189.217428640388	169.625728425335	160.032316992845	386.339291057687	405.47109112725	412.743004947173	750.770773998844	1260.29945158995	-0.746959647446771	0.0146856269455407	0.0515426815133297	1075.20013911072	1364.76322239882	-0.344320648004334	1.49361098074801e-06	4.35423163054254e-06	1275.78583892641	1564.44468892928	-0.295076815898285
CT.G1_GM003110	1115	424	465	546	516	559	1782	1897	2122	920	1662	1345	1507	1875	1548	537	540	506	84.0654163735956	56.5602218056542	58.8385435593144	67.5322013147247	67.7059881016523	72.6810832192185	115.562461010783	116.731023482216	158.904424705228	79.2880198103418	117.733032394986	89.1952208319104	107.478786738898	113.696713479342	103.041204981686	72.9841084992444	73.9363792589745	72.2487849562314	1788.4256129736	1403.05490810869	0.349647889195395	0.18172660056007	0.276473179920182	553.408342983672	509.92802861085	0.11825306533057	0.194867290227151	0.249785919340582	584.414600521074	584.35056183796	0.00208778582806438
Novel00218	1651	2105	2186	929	881	965	920	857	845	895	769	1567	1118	1015	1127	627	711	687	375.096024005665	846.155601765641	833.512284955827	346.247673648028	348.342266922385	378.08529209099	179.783485553469	158.910528070831	190.677832346031	232.431864521221	164.15213546848	313.141900933431	240.272569601642	185.46653904717	226.056383247831	256.787836964661	293.350549624538	295.589943434448	804.0335713444	1181.91324062021	-0.555721932717036	0.0819442914697961	0.156144475282949	708.434055640882	873.023108806042	-0.301489091317014	0.000442631243766451	0.000925790390959417	1952.90429292355	1000.40685245919	0.96451540708788
CT.G1_GM001126	1118	506	658	718	721	786	1632	1636	1524	971	1485	1364	1458	1634	1689	698	642	614	80.538689064114	64.4935103338717	79.5527334124595	84.8521712362968	90.3926035466977	97.6455331855008	101.122893628748	96.1883585470289	109.042507426835	79.9575035357645	100.511097702568	86.4278924441048	99.3544397430621	94.6714312833853	107.421168876024	90.6420451984958	83.9884756114667	83.7661690221182	1467.82872465257	1375.4814747863	0.0935002933678602	0.686004716693546	0.759089365095351	683.013323087125	700.40506879124	-0.0358262669427585	0.686681896318236	0.737779320684493	685.425417099644	802.414343892818	-0.226273184481691
CT.G1_GM003043	1544	1810	1887	2015	1768	1832	331	166	192	1191	546	1567	556	486	349	1055	1313	1245	1063.41987574163	2205.66117390764	2181.20175026981	2276.71301600928	2119.21303130829	2175.95559767305	196.08846745176	93.3129730519048	131.342964893783	937.662358366967	353.32545715728	949.29954652342	362.242390183965	269.214151060535	212.21710004277	1309.84967787738	1642.26834318605	1623.91898287746	210.875083480774	1241.84620314551	-2.55770297809045	1.64604724308127e-09	4.99355322059507e-08	1264.15886291891	1764.56124335766	-0.481402567612278	9.4680809818884e-09	3.64092913135181e-08	1710.83421171637	2022.88424591692	-0.242336023881718
CT.G1_GM002447	1851	2861	2619	829	825	809	671	456	569	1153	665	1157	858	790	674	963	1075	993	463.586950070128	1267.7843532998	1100.84643907243	340.608182318375	359.59497137584	349.414068780765	144.548598363231	93.2107682621437	141.541945122277	330.089214318636	156.484468204856	254.879520874305	203.272708160786	159.131447315991	149.032899639309	434.773025349733	488.939546887768	470.989864913417	522.142824665939	1122.34818814678	-1.1035409198797	0.00176467491113551	0.0098487503237144	1059.86846928521	774.912056778126	0.451919664736742	1.0176388529328e-08	3.89374066103413e-08	2434.84789766728	887.94186743931	1.45489706304369
CT.G1_GM004208	773	554	631	1916	1805	1800	237	189	190	1616	843	2526	331	386	307	1881	1904	1927	432.939587002313	548.984794399355	593.121441249839	1760.43126148316	1759.38096434692	1738.55082783513	114.172821027488	86.3944949757673	105.693800732978	1034.58554048178	443.60883686321	1244.39412073426	175.364951876948	173.875842511037	151.804152485017	1899.10125579359	1936.58545970173	2043.93485255624	188.725590801471	1855.02175278947	-3.29702559871324	3.91662586701018e-17	6.21823551518286e-15	1998.37112983171	1736.10303074185	0.202797280854125	0.00161463182845914	0.00308032909125175	612.97882980309	1989.75624394475	-1.69998691956557
CT.G1_GM004316	1307	1559	1987	468	457	444	1308	1207	2332	760	1117	951	1400	1386	1271	605	644	568	187.909416937633	396.571791238191	479.443333918096	110.381063281291	114.346805284327	110.08369792799	161.751114855533	141.630467603277	333.004125026303	124.900389580429	150.886693003645	120.262512859172	190.400460792172	160.265604423855	161.330314114659	156.797759553393	168.143755378567	154.653168812469	1520.16656998976	1022.02815085346	0.572475814900835	0.0922925724451823	0.169230665453045	634.986809869615	430.611250501113	0.560647310092761	1.06360241563875e-09	4.53122754943662e-09	1599.73720580281	493.467610552709	1.69621765377067
Novel00572	918	421	581	2260	2167	2334	582	634	654	1156	744	1444	501	575	537	1343	1503	1385	243.686039369065	197.73011110704	258.839505087165	984.174640191771	1001.10990312304	1068.45417976624	132.88548143587	137.357914272815	172.430396294475	350.770486916386	185.560576629762	337.156829475466	125.803491959685	122.760868137279	125.851885170421	642.651464686065	724.550844384041	696.266133513682	575.097168718029	1247.54674529397	-1.11692736612156	0.000784454578593092	0.00486060430497317	1479.45920334789	2127.12950739042	-0.523774632645664	6.67879315100026e-14	4.29491299059071e-13	579.637425766346	2437.44889967345	-2.07113922985895
CT.G1_GM003547	1124	1262	1353	1463	1341	1444	1138	1045	953	1064	1091	1375	848	992	825	777	830	803	202.070280781237	401.419286754727	408.225745148536	431.4755813571	419.56551898307	447.682800276008	175.972570118316	153.330617838631	170.16770594943	218.652780771665	184.28317833812	217.428080389871	144.211199096749	143.433945181496	130.94458804052	251.807506970564	270.979317229247	273.394144622353	959.219497570091	1294.24559585812	-0.431877367781703	0.0903065858316454	0.166868784468145	842.956421455918	1335.84056257669	-0.664381802232344	7.17199434490682e-19	6.47595123591734e-18	1217.46706355943	1531.0175381084	-0.331476349040181
CT.G1_GM002106	2066	3048	3745	1914	1389	1788	240	151	182	1366	578	1307	171	114	89	534	570	417	3008.51007185203	7853.05902284478	9152.4936187792	4572.34349146389	3520.1265455083	4490.09727135552	300.606921186298	179.46285040998	263.23319214129	2273.78341929151	790.813001231355	1674.0697153916	235.5506272039	133.51502518205	114.421761840498	1401.76086312803	1507.36326222582	1149.99178367487	176.057859989504	1240.53023066256	-2.81657161022423	3.13369086408605e-12	1.71839196684966e-10	530.673912113201	1598.13412540167	-1.59027012198564	2.43963355281969e-21	2.50174817594006e-20	2962.96683529001	1832.95620991795	0.69256889518678
CT.G1_GM004749	465	556	428	4015	3761	3720	594	554	777	600	593	555	516	549	522	462	523	457	151.435539092973	320.370407001416	233.929549361769	2145.04381416221	2131.63609932898	2089.22338032924	166.390252701361	147.251959014431	251.329798837284	223.358944541427	181.448907663937	158.980785309292	158.961355951738	143.797500637469	150.086914515267	271.224146615216	309.313205706448	281.856844184148	597.16368258214	647.046591529242	-0.115381359488945	0.702586722935588	0.772139784460058	503.996516391039	3614.61777980108	-2.84211480978941	0	0	468.247402274641	4142.8838566734	-3.14744740581122
CT.G1_GM003183	207	343	244	31	52	24	543	502	416	579	387	244	340	381	330	4884	5120	4982	45.279708400816	132.748658895795	89.575566282224	11.1242497976023	19.795728896341	9.05339773007134	102.16442305339	89.6217571470128	90.3804951558076	144.773503012908	79.5369715140168	46.9461413433911	70.3524449395479	67.0289458927279	63.730112805987	1925.8411048135	2033.87920029266	2063.83288891003	445.63351995963	464.903915390235	-0.0589671957245108	0.87827447858298	0.909132771073733	5241.65060605167	33.7751750607451	7.28032264113553	9.3164996704319e-176	3.65612890912719e-174	262.997423533498	38.6461450742998	2.76495520870885
CT.G1_GM004285	1176	581	679	847	884	849	1433	1481	1736	1002	1297	1203	1279	1556	1324	724	780	718	151.165723504466	132.137134332851	146.48131824377	178.60975648266	197.757584258276	188.200502182589	158.437790375145	155.373706204143	221.637802675953	147.228189030579	156.642927479186	136.015509399987	155.51903463467	160.864323165736	150.255874964611	167.762964665846	182.080117956527	174.786537622358	1435.3942355994	1273.69888122523	0.172340485537218	0.501088920936497	0.601856704723413	776.860099941842	812.072196096335	-0.0636161360260648	0.437331035016165	0.505158603088484	734.135329359216	930.360510475168	-0.34068024377453
CT.G1_GM000429	773	3416	1633	3135	3149	3097	734	446	635	269	296	372	307	287	261	234	293	194	276.473701173407	2161.69760273362	980.227714672336	1839.44853104869	1960.11643976202	1910.216624391	225.806777932047	130.192405943989	225.577701767502	109.977503237161	99.4697103473179	117.02915579752	103.867507512297	82.5582288675711	82.4161477952257	150.869590236133	190.310991124972	131.405514933777	560.286543348788	342.046202813623	0.712143389913803	0.0200477288892323	0.0625356045652944	251.457374274993	2951.79381586198	-3.55131589828846	1.42633366393358e-304	8.3162044672394e-303	2029.65056452244	3382.19830300533	-0.737039914230131
CT.G1_GM004514	1227	1239	1377	1833	1795	1755	381	295	286	1650	747	1744	517	473	413	1219	1308	1257	504.326831635409	901.034799460418	949.878181569111	1235.96376737986	1284.00537763045	1243.97517902961	134.697355309788	98.9614361505578	116.756657804604	775.226659330778	288.478149307872	630.508276942414	201.013421960695	156.362566630506	149.870113030482	903.197523640166	976.331213139477	978.45378902251	294.326320106161	1570.84206400714	-2.4156345147607	2.90914288294603e-10	1.02455330958007e-08	1323.48403377166	1693.28862609067	-0.35552632577074	1.73782341084161e-07	5.73219553942477e-07	1241.70223692839	1940.41677064896	-0.644915977747494
CT.G1_GM002497	1173	1244	1270	1870	1755	1683	787	748	520	1240	971	1837	489	702	617	855	853	861	113.227856676535	212.460598762391	205.743183514755	296.123343066551	294.82701346326	280.160221943848	65.3426266104528	58.9295783631005	49.8547712388806	136.821454475092	88.0641837280054	155.970056848761	44.65099442445	54.5000028030797	52.5820979516844	148.776010913582	149.529273636869	157.396820729972	623.828920433353	1492.5471394432	-1.25809847850549	7.87880912336096e-05	0.000650691944851158	898.705959168074	1668.78151277943	-0.893153984816391	1.07918018018303e-35	1.74781509605305e-34	1192.07827952332	1912.7404493933	-0.683079218152676
CT.G1_GM001526	873	622	491	826	874	846	1532	1576	1615	916	1421	1225	1435	1700	1569	635	594	627	93.6720081983379	118.083364364782	88.4185807539713	145.395644655141	163.208171008448	156.542776645281	141.390729070257	138.015626749592	172.114010246228	112.348765388743	143.256545679262	115.613480525776	145.65134196757	146.706260357008	148.633259644493	122.823320256339	115.745456035734	127.409161644554	1451.42361793092	1282.82023623582	0.177843806571185	0.458189538831093	0.562006704154711	649.393957870211	801.512630365569	-0.303573921032017	0.000434193213618878	0.000908762685051204	610.361430184469	918.199833566108	-0.589172590985558
CT.G1_GM001682	1658	960	1830	1088	1166	1035	1042	1049	1046	1049	1137	1152	863	1012	919	779	779	733	293.924558221429	301.110102895794	544.463659402387	316.414229530589	359.736724755861	316.416250665993	158.88600602412	151.776068017332	184.175196641999	212.571031228691	189.381094532883	179.630726654707	144.720197196924	144.289921951128	143.83491820614	248.943233565775	250.790293483369	246.089368868137	962.992152050933	1225.76455075818	-0.347796523397499	0.160098731295163	0.250532437532369	800.936117738824	1035.21661845028	-0.369873477357716	5.51105147521226e-06	1.48956543625825e-05	1404.0766719129	1185.99960469132	0.243196537959922
CT.G1_GM000384	1174	978	1319	1314	1202	1295	633	548	566	1299	811	1903	1278	1324	1315	747	801	788	250.356800585693	369.005549083529	472.065814850419	459.687213731073	446.098375368734	476.242497225083	116.107851096277	95.3780229672038	119.882512674582	316.648686137605	162.493861678215	356.94958717193	257.80370341409	227.082370510761	247.579408053637	287.159652159295	310.202811836607	318.240203423065	536.113594748547	1490.1127270122	-1.4746341677723	2.58576939986265e-05	0.000245287846476135	817.21344697033	1198.39636379022	-0.552559750650276	7.1207027900233e-13	4.1596319160804e-12	1112.30902610997	1373.50248545811	-0.305135164154219
CT.G1_GM000591	2025	1993	2195	1329	1234	1210	598	509	484	967	713	1668	597	732	636	754	833	803	776.001540671062	1351.28700722904	1411.68740729537	835.484312291084	822.976802159304	799.631711165104	197.108485602419	159.195871137469	184.217560723517	423.585683604625	256.715384209596	562.225322206979	216.410779379391	225.607106263298	215.175164194432	520.859299624745	579.701568529137	582.761203010805	486.926008571526	1230.60685673277	-1.33743951750067	0.00010283049743663	0.000821571431931773	836.032100160768	1186.1624991922	-0.504937010548937	6.06238102371022e-11	3.00031500623718e-10	2002.0215806958	1359.58667461811	0.557741303905668
CT.G1_GM000309	987	1277	1483	2492	2116	2223	592	461	408	912	798	1629	406	521	513	814	857	760	417.464262058013	955.643243446617	1052.71245485319	1729.12325136678	1557.58835402253	1621.46916835063	215.372593602354	159.140067124565	171.399844228609	440.93465334037	317.124540544613	606.03824807406	162.440824661737	177.232764373203	191.565362846393	620.637589794668	658.271253555559	608.77004180725	445.837624797743	1220.04519019008	-1.45216059124355	1.04026782008988e-05	0.000109720502607759	849.571812731425	2146.04238616445	-1.33683691317685	4.47302592952689e-73	1.12228953854769e-71	1238.36032699673	2460.51578097791	-0.991317815153085
CT.G1_GM000247	952	3852	1410	1030	982	1035	1014	426	735	1153	657	832	689	517	475	1091	1160	1186	788.952814000659	5648.10947581212	1961.09961286812	1400.31928084268	1416.31693116204	1479.18165961745	722.800788136972	288.137737534357	604.991858110844	1092.24642461532	511.569048395505	606.476821022553	540.132494177915	344.594833927998	347.540292426835	1629.86019178903	1745.7979873447	1861.38538692339	671.776333248823	1008.19446811307	-0.585150562485636	0.147121918901291	0.236011287703432	1202.78628766101	958.492181389946	0.327367202597083	2.08129065369062e-05	5.2336329698313e-05	2150.56670598868	1098.38555289926	0.969054324048789
CT.G1_GM001457	1027	1785	2146	2333	2439	2321	317	232	329	848	654	1569	326	264	199	800	765	716	943.119354392624	2900.2616540885	3307.44317687971	3514.68748807256	3898.00948971411	3675.6862752541	250.392927219367	173.884415646923	300.082190625379	890.162529969424	564.285345496609	1267.34821399298	283.191892565881	194.986381015038	161.341749411695	1324.33458742736	1275.79109676297	1245.22194563883	271.662436298718	1124.86751386924	-2.05035940993382	2.4652479270477e-08	5.26377675851858e-07	797.272124878309	2232.52888040362	-1.48521877672155	6.58052452295164e-92	1.85649636541521e-90	1675.48578535887	2557.73801211171	-0.610798820981498
CT.G1_GM000936	971	348	395	635	558	580	1665	1848	1631	948	1510	1212	1489	1800	1724	563	573	609	86.5191806672563	54.862444993306	59.0686062907291	92.8202334087666	86.529111643655	89.1226813258916	127.60684973872	134.391436628971	144.342837675647	96.5558849943332	126.413927683709	94.9888407859128	125.503219816906	128.994089474745	135.621299392152	90.4301151355968	92.719206919209	102.765654060094	1574.32578543992	1321.09460048129	0.252779931910173	0.283034510310627	0.389819383106784	610.794558534106	557.197249721648	0.131781838498073	0.150422337606718	0.198338477456025	497.51208632154	638.76081583413	-0.358324263451015
CT.G1_GM004420	1200	2119	2019	1305	1100	1223	479	172	442	733	356	1117	1336	1702	1329	640	899	867	588.080939653853	1837.34012981174	1660.57554064659	1049.1609847109	938.174059935686	1033.59261368726	201.910057439434	68.7956163695925	215.142512807785	410.617141724319	163.919516824306	481.488402119023	619.340268109219	670.840928651714	575.013856094508	565.388996940143	800.087467036699	804.660133638027	340.859746724503	823.08564355187	-1.27200585109965	0.00680301104656382	0.0301170096922839	842.310444768721	1139.98107251595	-0.436975040781887	4.92887160595814e-05	0.000117823318905411	1792.39585256527	1306.95223168302	0.455172885361795
CT.G1_GM000300	1003	2300	2634	814	768	661	443	181	556	445	275	829	2197	2544	2193	353	413	412	371.781205922259	1508.40193590791	1638.58407421338	494.97887744583	495.430337290467	422.527558970144	141.23970645435	54.757238162419	204.696020742038	188.548791457289	95.7732008411676	270.282438851428	770.341966139027	758.416449263779	717.666380393661	235.870009723483	278.008752222957	289.215287038878	371.035654877984	570.367092592347	-0.62072048195932	0.18901503008417	0.284696012026165	412.287618133514	704.908529754678	-0.77439350336342	7.29314838160198e-14	4.6850634199546e-13	2036.67634190369	808.065062326144	1.33329187198651
CT.G1_GM003341	529	533	665	2407	2325	2442	164	143	106	1572	717	1303	887	692	609	1309	1354	1253	255.559723349102	455.582142500931	539.168911413223	1907.60560716682	1954.76508136535	2034.46151692037	68.1470666512381	56.3831371458492	50.8616813105664	868.093535832429	325.447322289655	553.678873658309	405.347369615314	268.872861886526	259.747574804858	1139.95551669792	1187.89299071891	1146.37138834286	125.520174748436	1375.17634997051	-3.45241746367166	2.38689021473197e-19	6.35950575472935e-17	1368.99224494445	2257.005025824	-0.721150212505128	2.02084468198067e-28	2.70713591752421e-27	560.836976851722	2586.28733769147	-2.20702599192582
CT.G1_GM001048	1187	1910	1652	2105	1779	1791	257	130	147	1801	708	1711	150	105	81	1112	1241	1122	983.704821658385	2800.59426240944	2297.68550387102	2861.81755939209	2565.81244453896	2559.62739359889	183.195071549509	87.929356524569	120.998371622169	1706.10217756479	551.279887768672	1247.21375092499	117.590528485758	69.9854111459184	59.2647656559445	1661.23238613145	1867.70284680584	1760.93963248571	163.35075094772	1614.05098914219	-3.3042468861328	1.53098959432576e-14	1.3596962658012e-12	1214.88017719007	1782.43632826824	-0.553237948619219	2.80243087562942e-13	1.69363097932905e-12	1579.1046303014	2043.80970850253	-0.372760921456827
CT.G1_GM004045	995	662	574	835	907	875	1515	1530	1594	931	1344	1081	1115	1430	1236	791	854	703	125.680742741389	147.947078515185	121.681347489357	173.02461681037	199.382860708828	190.599077056825	164.598120569015	157.729726473726	199.977937409787	134.422690037599	159.503323333989	120.101422578909	133.225551666082	145.273310514611	137.835663150243	180.108273095895	195.89594516372	168.166123382752	1426.12454320333	1215.35377088825	0.230600628422182	0.34231989564886	0.44919407291996	820.082990652331	824.082784432027	-0.00626563634653028	0.943073341656597	0.955431170222369	683.632212198259	943.956421160921	-0.465316411142065
CT.G1_GM004130	875	190	227	429	451	439	1746	1879	2398	971	1644	1022	1638	1880	1548	564	540	529	101.010504923557	38.8074258462693	43.9795525335862	81.2440461052083	90.6087019607195	87.3957053242551	173.368147920863	177.03605794833	274.951300093568	128.131220275319	178.313864306772	103.773433094484	178.870774904791	174.550250481391	157.770905022922	117.367840474664	113.207230756663	115.651612117727	1865.36858247856	1309.02542016166	0.510701773366923	0.0827937055903689	0.157165472009116	571.020303840021	415.218117619514	0.460123574075451	1.27648159027831e-06	3.75341993068386e-06	356.00098199306	475.676471210455	-0.415260648749849
CT.G1_GM002448	1835	2747	2577	1078	1034	1026	491	188	287	1032	652	1552	667	501	430	896	1023	949	1417.03745610532	3753.24286045202	3339.84367822062	1365.65118214221	1389.63478938353	1366.34290060315	326.131940693594	118.489419596395	220.127989931673	910.966071085777	473.061567791221	1054.17758619174	487.234573106064	311.162409166301	293.164371075842	1247.28239324977	1434.63959606581	1387.87068871306	296.88184428991	1200.08250824391	-2.01510834093418	1.36641105931395e-06	1.80072407988728e-05	1002.98862610834	986.932698056945	0.0232420915024232	0.765785757331868	0.808537614977952	2373.93634117221	1131.04836063576	1.06920406868335
CT.G1_GM001463	1248	1352	1584	1838	1803	1754	485	365	333	1121	617	1548	560	574	526	1049	1047	1104	414.376771550233	794.255544215495	882.678309363832	1001.15676638066	1041.86493530743	1004.33243515771	138.512553939669	98.912264123541	109.817906518478	425.464836851705	192.482296153096	452.093822937461	175.88785238	153.284007995165	154.192777914839	627.867243588985	631.319809637868	694.204493414212	361.205619192208	1227.00386608195	-1.76380972036545	2.15670171644103e-06	2.70271331663612e-05	1119.91340275607	1697.06053474243	-0.599917760007798	3.59329564379141e-17	2.92140185010505e-16	1363.39040301307	1944.73868055652	-0.513137133491866
CT.G1_GM003367	1123	1140	1329	1593	1324	1437	815	756	812	1083	1039	1539	722	788	684	890	918	916	190.469076827656	342.09940454831	378.299843542929	443.237257595003	390.811723965827	420.308885382725	118.896456278968	104.650902399931	136.788270842652	209.966699006401	165.571307277825	229.593791575552	115.837431754922	107.491735835623	102.423189009386	272.111093785252	282.754366204371	294.223748465718	732.695544882227	1342.32144851604	-0.873394348129121	0.00175077007376948	0.00978005379403771	952.942978895479	1367.7358258414	-0.521776305191156	1.61872236313477e-11	8.42671624754341e-11	1163.64761520248	1568.22526649049	-0.431364013307927
CT.G1_GM003779	1445	1444	1616	868	953	785	1055	955	1016	1025	1104	1347	966	1182	1066	701	701	653	214.402725888358	379.081329503848	402.411396915948	211.279783637722	246.087885214624	200.862653059037	134.642292149491	115.649108321112	149.728430867512	173.845544353477	153.906279081003	175.79513454512	135.583419831352	141.053566020108	139.642344479956	187.495994509299	188.887140318755	183.490323659948	929.886879371891	1271.48373985086	-0.451292862716478	0.0780250289009842	0.151373512348088	718.36369746026	820.231014060747	-0.19099011676166	0.0348365815856835	0.0531711674065207	1454.69594594532	939.692550509653	0.629775757098522
CT.G1_GM001269	508	65	734	1930	1817	1833	176	237	77	2962	1027	2367	486	511	167	1254	1326	1383	110.883269820815	25.1025831899766	268.883920678178	691.091233195245	690.227275678126	689.972623686373	33.0431590740113	42.2208643065016	16.6932595905776	739.03432418995	210.619009130362	454.44085650358	100.347274972472	89.7072100898218	32.1822389123841	493.413888014894	525.615004319474	571.69187773155	146.241624023301	2457.01595156817	-4.06877243896877	1.27166413319852e-18	2.68715786491053e-16	1387.09868220476	1754.72850188542	-0.33948890024427	1.95865077463724e-06	5.60320562725662e-06	408.938536705819	2011.07429843584	-2.29817548460905
CT.G1_GM002955	938	869	1219	1560	1404	1467	636	669	662	1001	901	1584	812	890	779	1113	1166	1140	139.78672472006	229.131930227303	304.883033319447	381.384862896858	364.137223645851	377.016439024539	81.5242454386817	81.3702537149933	97.9871644160671	170.519641791199	126.157388827327	207.632373189148	114.468534337657	106.673669704034	102.493900275352	298.999027658148	315.561171290837	321.740307183217	603.920036246099	1277.12734702058	-1.08043670168958	0.000308613770822712	0.0021515189847572	1195.91392187553	1392.92370172132	-0.22024648053447	0.00173660511928931	0.00330375902432852	980.957428163341	1596.64199194184	-0.703724678045248
Novel00883	1016	1052	1181	1217	1292	1218	701	670	744	819	971	1325	1445	1338	1460	803	800	701	463.723764235707	849.540584149561	904.652947170727	911.238342857364	1026.2733141284	958.69401321189	275.20114967559	249.584096596661	337.276971790677	427.293995196725	416.399006045255	531.934700987463	623.879181504961	491.163285881807	588.323196047236	660.682358849794	663.097743005861	605.928238214603	651.189868916151	1129.83388580194	-0.795249919783129	0.00335577528993467	0.0171225570164193	804.948306672782	1173.22749680214	-0.54294613253453	1.48429774770292e-11	7.77320000978379e-11	1052.58783164401	1344.05933729104	-0.353640377018902
CT.G1_GM002524	1066	466	541	655	613	572	1599	1629	1805	1107	1514	1195	1294	1704	1440	529	536	481	42.7970364275862	33.1013079587305	36.4519039268499	43.1393457637901	42.8303717777363	39.6022264629443	55.2168384672153	53.3769848176396	71.9750222399836	50.802063839506	57.109344652827	42.1989064526085	49.1425592617834	55.0212205513807	51.0406804126291	38.2845621500331	39.0789781850244	36.571190489593	1550.49621236327	1387.13338897282	0.16058140680145	0.525311492512208	0.623822824899313	540.273918266921	578.393956693465	-0.0982916752428056	0.280896959936723	0.344343449886388	616.084106829594	662.98386171003	-0.104270158933351
CT.G1_GM004084	1440	1791	2231	1361	1209	1317	570	452	503	842	715	1441	771	833	842	732	835	847	264.954878226718	583.052631834126	688.930573349182	410.812184239788	387.142282901455	417.890294952981	90.2092069444441	67.8772633343507	91.9232821765265	177.091926588793	123.606206861796	233.211632160555	134.193292273043	123.270332484092	136.778863482719	242.790690202275	279.008748739944	295.141559766266	468.651241803335	1097.80920497355	-1.22806691938975	0.000172375514691067	0.00128505736499618	844.93565536245	1221.96093978773	-0.532723591211665	1.86091434556022e-10	8.7365932695703e-10	1804.6973593459	1400.6641303311	0.365114238805243
CT.G1_GM001442	2014	2336	2161	1329	1614	1324	375	137	198	2137	614	1181	349	368	288	825	787	637	2116.44469580992	4343.33215431305	3811.26095195719	2291.12192855081	2951.79278359071	2399.39928912815	338.957546440735	117.501791181246	206.662062030037	2567.01983133701	606.234487798731	1091.6267155556	346.928427237673	311.027947973378	267.200592923021	1562.83427633583	1501.91069119227	1267.72314850954	217.729298315797	1551.12021337814	-2.83228494372781	1.42348152614416e-08	3.23077584896719e-07	785.069212632009	1344.45407036518	-0.775444874556673	2.52105929523567e-14	1.68308887736453e-13	2113.23132071494	1539.61671243981	0.45641987782186
CT.G1_GM000986	974	1114	1181	1479	1485	1532	619	538	587	1286	789	1228	826	900	733	1167	1140	1063	242.155475053564	490.030681935724	492.778434637713	603.224917388251	642.534819585221	656.842406531574	132.370913567096	109.16767802358	144.951110494312	365.471526987504	184.305013326052	268.540938539313	194.259553058472	179.96248580379	160.892863799286	523.01929710847	514.709406613696	500.502360784039	536.137524483358	1245.52630804335	-1.21558164394574	0.000227257956028682	0.00164226032375444	1177.95829713989	1414.96549669333	-0.264172695676065	0.000213707045963049	0.000468761925971261	1065.61319282742	1621.1757844671	-0.60634021653555
CT.G1_GM002725	1115	1950	1603	1627	1346	1508	594	433	396	1351	721	1342	667	635	533	931	940	947	180.121145700636	557.348954820241	434.600093929027	431.174580034033	378.416244362591	420.105393559005	82.5358939707228	57.0892307587714	63.5379398317388	249.472354373009	109.433403813759	190.686149386864	101.925457448495	82.502611690468	76.0176629617511	271.113432249071	275.765292224704	289.719243330435	434.38703741924	1291.72880156535	-1.57160090511542	1.21740308363608e-05	0.000126017670549356	985.838996852177	1407.7641539622	-0.514397051853578	3.38590603983569e-11	1.7173584735604e-10	1559.2465217481	1614.06980432563	-0.0504462730734073
CT.G1_GM001002	1044	740	843	2286	2039	1992	168	118	95	1335	752	1845	279	312	209	1475	1585	1503	1085.90945754858	1361.84469368793	1471.59109682069	3900.72295174147	3691.00998986497	3573.13589187448	150.303460593149	100.173208838116	98.144243537765	1587.27298930881	734.91272482202	1687.97607656438	274.51388884665	261.006816145361	191.927353327962	2765.64643273654	2993.94833412021	2960.6674389574	115.861254343997	1467.2683467788	-3.66178408747801	1.1920561793804e-21	5.21780019088793e-19	1595.75340054209	1985.02770084535	-0.315134356356143	4.06781944790577e-06	1.11673500717844e-05	821.503967677194	2275.66692867907	-1.47087001079282
CT.G1_GM004440	1310	2171	3440	1996	1634	1768	227	130	137	646	657	2437	154	138	143	480	597	540	547.268765153285	1604.69291836318	2411.87207358668	1367.93564380521	1187.99960543391	1273.73390523105	81.5683739352847	44.3250444775491	56.845755553841	308.488605658384	257.88111865839	895.491968682669	60.8579177753341	46.3673836374246	52.7427627566488	361.478211158452	452.924293416862	427.22893248919	151.03258649807	1334.17336269557	-3.14318757970942	9.0596609628187e-12	4.47722599839943e-10	565.518500113609	1695.37710901496	-1.5842544471701	1.36528793422562e-69	3.30367301712619e-68	2353.67682694345	1944.03476806949	0.275536999178902
CT.G1_GM003194	1504	1350	1393	878	832	805	568	380	328	1107	704	1417	304	369	381	1996	2100	2166	203.327294997562	322.912131649067	316.057007138487	194.72339163983	195.751929245515	187.676894920516	66.0484703048586	41.9283628234886	44.042280668406	171.069549189	89.4221928278275	168.497901596679	38.8766139800129	40.1216098986965	45.4747472399798	486.429499091606	515.571686786719	554.553983044177	388.589426867439	1203.69836331551	-1.63057549209136	4.37830154955778e-06	5.10080454290686e-05	2191.50114296474	790.80438637351	1.47028295028911	3.91722134912245e-88	1.08023554501476e-86	1352.79438218286	906.361857396969	0.576981930944178
CT.G1_GM004710	961	213	248	379	466	435	1660	1790	2292	840	1561	1025	1605	1864	1659	547	440	539	109.085303327329	42.7784658641453	47.2455595499291	70.5761280894365	92.0584483513324	85.1528514227339	162.075557915033	165.83353114626	258.407776421037	108.993195432131	166.483258923232	102.339554258419	172.339526213927	170.173880414116	166.25959313502	111.928762729436	90.702122604922	115.869504836361	1778.57998110281	1225.2865026675	0.537171344141373	0.0667616498284467	0.135531162226843	534.354924523788	403.535349261984	0.405478898576578	0.000622679970972193	0.00126646072501388	392.104936485331	462.020035838643	-0.234157822533941
CT.G1_GM005004	1047	588	637	824	770	739	1293	1280	1468	959	1127	1130	1571	1600	1542	653	661	629	109.014227710297	108.321975856601	111.312104381972	140.747106470807	139.528236084408	132.693002634303	115.798146223067	108.773457148017	151.813595530531	114.13855006157	110.251682684368	103.488417038978	154.731839229748	133.986370091121	141.748458907431	122.563513662535	124.985570924841	124.029409531099	1245.95114620963	1175.0465724385	0.0845910279576951	0.73953324936878	0.799834054382613	679.375373131753	733.438895486352	-0.110600045614399	0.180170501067656	0.232996157062989	691.4229600964	840.675161532319	-0.281353525626443
CT.G1_GM000086	492	242	98	3015	2636	2954	967	1137	1029	389	859	770	923	1027	929	361	342	331	94.2698167926327	82.0400039511861	31.513750777892	947.699473874197	878.997913489435	976.079369744511	159.367814028043	177.805211673185	195.826311967457	85.1989818625642	154.641314892036	129.770233243218	167.292419905509	158.264001456562	157.152301522505	124.688466289478	119.002362807302	120.108317681554	960.065458220574	712.457196274493	0.429148271969357	0.125419103741831	0.209647645316405	361.509927320446	2705.03479621835	-2.90352770620835	5.88881892419218e-281	3.21887048695576e-279	239.103550203752	3100.70150442228	-3.69409312114879
CT.G1_GM004830	1456	1758	1907	1009	1040	942	656	526	531	887	735	1444	1127	1037	1109	758	778	799	418.073090169695	893.125432841003	918.984090088822	475.289005845872	519.707586799712	466.45400332921	162.017251418718	123.268765079666	151.437513572075	291.133179023384	198.290993290868	364.699218362194	306.112988717827	239.482472892637	281.138198185721	392.348110975223	405.688180186896	434.485361306013	524.91126638259	1125.22988383031	-1.09993283885263	0.000608355435185195	0.00388333552793216	817.06701795952	941.095232481448	-0.204021260308322	0.012683129180189	0.0208557928662683	1678.50519766538	1078.32051935441	0.637786457538658
CT.G1_GM003541	1066	620	479	351	376	361	1723	1799	2090	982	1456	1233	1415	1614	1438	496	462	527	48.0166484708976	49.4116179124092	36.2106743046014	25.9368671674001	29.4752407823284	28.0419959960779	66.7554145755623	66.1366607419934	93.503751244994	50.5618981793491	61.6198764581264	48.8511188557243	60.291776492278	58.4712404162617	57.1861680421462	40.2742847135444	37.7918830774109	44.9554949762852	1732.01245774958	1326.08984133801	0.385039439997978	0.132118713838265	0.218462892175091	519.961727855879	342.550050536122	0.602086542350156	1.28132777243048e-08	4.83916633116558e-08	650.175272477336	392.403767863303	0.729560860769124
CT.G1_GM004924	1054	1267	1226	1330	1249	1236	870	784	1037	1139	905	1240	725	808	816	892	985	918	367.939955942333	782.55649868778	718.279168904321	761.664553640959	758.81106904985	744.083877136924	261.229473462408	223.372068186966	359.553240582873	454.503580146292	296.831324524851	380.745541122068	239.409483509531	226.856820004108	251.491882266017	561.322843195026	624.445427364038	606.89918217985	832.806560454228	1221.56657727092	-0.552451435057029	0.0730568792903143	0.144277330419287	977.389941892428	1199.56324101055	-0.295593848330675	6.86893782345597e-05	0.000161923902022324	1156.84946778486	1374.85987669081	-0.250000711145031
CT.G1_GM000999	1314	1432	1479	1335	1309	1335	744	705	647	964	760	1218	777	824	794	953	938	927	275.03350064797	530.317545183943	519.5470288117	458.402798011947	476.831300442055	481.879642526923	133.945999789377	120.435857700648	134.506298622188	230.645246592655	149.461257986216	224.240637499686	153.843181354037	138.714410686636	146.726380801857	359.579275312702	356.545523245605	367.457821058122	641.410511911126	1089.83343438313	-0.764296324764871	0.00939841600698495	0.0376920767609973	985.567691382511	1251.87814619029	-0.345035488723474	1.61732516250363e-06	4.69476749400058e-06	1369.99701374402	1434.48912260657	-0.0671518378911461
CT.G1_GM001438	1350	1208	1683	1452	1311	1378	668	515	454	1226	794	1570	794	759	738	855	907	791	295.937505116132	468.528399353537	619.179851689495	522.166034620274	500.154072445244	520.933803366474	125.953222532897	92.1403654102369	98.848527073735	307.20901311985	163.535314984703	302.721099327092	164.646970508618	133.817266325643	142.830209415975	337.865521558586	361.073357927627	328.382687718613	499.445286525817	1337.91624627684	-1.42110934991885	2.64577815900865e-05	0.000250205687629707	892.09473315002	1301.83968711559	-0.545117696341209	3.05017319210672e-13	1.83429865246339e-12	1370.16234462894	1492.20211535344	-0.123778662611802
CT.G1_GM000969	1009	1900	1534	1767	1789	1605	329	217	265	1193	596	1489	443	539	295	1067	1148	1219	638.828793825225	2128.38242374259	1629.99073677452	1835.29393244666	1971.23560582037	1752.40884168019	179.16608164908	112.131985427485	166.643086281514	863.397930872356	354.539302492769	829.210540640061	265.316368805816	274.464525450515	164.897018773556	1217.78117648396	1319.94891307036	1461.62025263233	249.424832278946	1231.98110168085	-2.30415993420286	2.77904003847799e-09	7.70586305691997e-08	1202.22813730483	1623.49103097785	-0.433675301393992	6.18035393601271e-08	2.15713379682268e-07	1491.11102264041	1860.38753753872	-0.319815632437093
Novel00630	349	102	75	48	76	58	730	825	512	401	602	402	701	739	752	3474	4265	4283	54.8714287549518	28.3742087642004	19.7901262688929	12.3804902300076	20.7954973677915	15.725914771746	98.721167561824	105.864719636116	79.953763719403	72.0679979594553	88.9287407296394	55.5934587433529	104.257153086144	93.447872448484	104.384533259302	984.605316702214	1217.76025419434	1275.28263454925	626.155018409809	509.046072086289	0.299166271033192	0.276148740335708	0.382167904421233	4208.54838375648	57.4846358348218	6.19627216257942	4.60945151244662e-168	1.75273678007442e-166	145.984882603116	65.7649324076037	1.15574942659939
CT.G1_GM004416	1107	1042	1386	1764	1511	1653	757	693	683	947	848	1393	819	751	748	750	812	677	189.330487752989	315.3141047085	397.834665860502	494.933985474358	449.751142387228	487.542936568686	111.361582450097	96.7347756943435	116.022373665785	185.139955566188	136.267909921661	209.556361394035	132.502428054472	103.303969060114	112.946298355487	231.230818798926	252.203366963722	219.280054996347	653.96679221928	1170.58205653453	-0.839751354764663	0.00380193260155527	0.0188344729040668	782.108999155114	1548.6267253557	-0.985313901702023	3.90232078996411e-35	6.23759996766587e-34	1144.60812731209	1775.37274605217	-0.634108046854756
CT.G1_GM000580	675	45	55	982	900	962	1096	1291	1522	1497	1466	1894	1126	1174	1173	860	837	756	122.866910606251	14.4926040037736	16.8019742667843	293.236762579515	285.107441590845	301.976620179251	171.596450843845	191.793493277553	275.165465960881	311.480030991891	250.720557916342	303.241013863015	193.881583502625	171.871315311104	188.506638537787	282.189686865661	276.680493526977	260.609648818406	1208.46144568143	1784.90263082569	-0.562675143841549	0.0511139888019215	0.113964298112598	857.168295802106	894.303904130417	-0.0609815076017166	0.440443590944584	0.507795793552306	193.615170050156	1024.98105356072	-2.40064265804186
Novel00242	850	63	68	122	147	151	1738	1936	3214	897	1538	851	1846	1943	1640	488	403	411	127.542578668794	16.7255174763864	17.1242531915196	30.0311429370961	38.3873807519764	39.073318490812	224.312058583936	237.092645245896	478.994194652811	153.852994672217	216.829022905371	112.316258433915	262.020316162112	234.483995855207	217.258905392307	131.998078873464	109.815395969708	116.79267873118	2153.76753454156	1183.47743679708	0.863598023485011	0.0138408462735986	0.0494558052271792	455.186702593175	132.428395201791	1.78301066934405	2.47132835637968e-40	4.36007844315747e-39	245.682844814921	151.615881310814	0.699136994814633
Novel00186	555	814	685	3231	3157	3048	537	448	361	1060	506	778	293	364	340	681	699	721	133.009529141146	345.157189607113	275.515987264396	1270.28887228947	1316.73758656553	1259.71359983013	110.695671702517	87.6282721593293	85.9300539814977	290.384132523333	113.93708375932	164.000876700021	66.4239037005993	70.1609231487922	71.9392923409845	294.203886554335	304.220773885124	327.237124343558	409.892255990879	899.957389948822	-1.13340961738172	0.00243184629269737	0.0129685930266259	735.21603714676	2967.98468283195	-2.01362442546162	7.85718927106764e-183	3.18554388857458e-181	677.487931692051	3401.24314786774	-2.32926996354182
CT.G1_GM003403	957	832	565	570	552	548	1560	1592	1833	942	1463	1130	1219	1550	1219	599	608	537	113.828315367306	175.09125003081	112.785502450632	111.22156175854	114.264763833219	112.405098771531	159.598773792025	154.546045033794	216.545391434783	128.075634699069	163.496140992565	118.220723781983	137.154189572688	148.27714213446	128.008717866738	128.433025646817	131.329976950052	120.962341860482	1537.68769712085	1275.20925018933	0.269756220986688	0.295164226166891	0.40266393097745	609.383955010766	525.288032041737	0.214619723219815	0.0163494636040083	0.0263676017343885	734.030835522145	601.967220994802	0.285571649488752
CT.G1_GM004542	1099	768	630	739	672	709	1475	1533	1105	782	1218	1313	1420	1591	1565	554	576	520	70.9471174569102	87.720485960776	68.2565089679485	78.2631391815869	75.4990024765792	78.9315043706246	81.9022182090069	80.7710407605407	70.8512391767246	57.7060116314406	73.8769845627246	74.555311387381	86.7146367123601	82.605959548709	89.1967182303304	64.470100632725	67.5276232269427	63.5737655738846	1250.55832689715	1188.46622664157	0.0732676774775429	0.769075724561336	0.82263851284899	576.701623547584	666.54475943955	-0.208787188699244	0.0156256788716033	0.0252936028693695	767.169059252799	763.982661782544	0.00595577169109112
CT.G1_GM001845	1008	1595	1979	1892	1429	1714	281	77	123	1784	937	2190	372	333	250	789	719	736	1580.76156578956	4425.57056279335	5208.5650241737	4867.46380523654	3900.07485570355	4635.36285163686	379.034496136826	98.553720194579	191.583920907566	3197.99609641991	1380.60752597191	3020.83323370645	551.843304758394	420.004755329769	346.133246708507	2230.45959292886	2047.65433165521	2185.85414849398	147.277546936764	1844.37832369894	-3.6463731875904	4.54298472628057e-15	4.56383777092579e-13	784.845104916631	1580.70626497991	-1.01044579516606	2.47570452602944e-29	3.42901880279463e-28	1540.48912210904	1812.87711793989	-0.235451604304469
CT.G1_GM000681	1159	453	556	539	484	536	1393	1480	2129	898	1350	1276	1328	1585	1215	581	613	625	223.329943736978	154.441662830384	179.806245324143	170.383701363678	162.30943282668	178.112907327213	230.877291153717	232.756435389451	407.46216814658	197.795815935844	244.411760180673	216.267367915351	242.063103780437	245.638776306644	206.698473790581	201.813945835959	214.509195045634	228.076777303793	1555.36253315771	1269.57920294531	0.292537138800392	0.320879437145014	0.427746180296856	636.528368289161	490.198877046655	0.376460406958712	4.73645177576667e-05	0.000113489462901149	638.397811349266	561.846120475283	0.185883660601114
CT.G1_GM000944	1254	1501	1153	1103	1083	1022	673	634	866	1452	777	1481	781	809	654	962	1003	951	416.368967567301	881.788144872379	642.505107762941	600.802999628874	625.812382106462	585.192559139785	192.204018147211	171.809247820069	285.592513648656	551.09272355814	242.396667926994	432.526454632029	245.300736979965	216.039655867749	191.714974821872	575.794364473407	604.788700159295	597.996805468221	673.569611324999	1402.24878169678	-1.05762493361811	0.00393857255447119	0.0194956160046845	1019.66123694277	1008.99978922663	0.015181922785997	0.838257570241865	0.870536530113774	1262.90023575484	1156.30398566032	0.126437118568318
CT.G1_GM004953	863	489	553	794	671	705	1395	1457	1850	1015	1222	1066	1432	1455	1362	617	624	561	154.331697356177	154.723379352568	165.972420763564	232.938139338542	208.834253902877	217.420523118446	214.577966767851	212.657326749319	328.597439582582	207.485438263417	205.324300750714	167.678871075479	242.244740647573	209.272165509261	215.039833902485	198.902857213021	202.651976897581	189.996118241879	1455.53152303659	1208.38904018579	0.268507850938415	0.330380022964779	0.437271874887293	629.743550661533	681.695909828151	-0.114534578502736	0.19168870862533	0.246278756391243	581.665435015658	781.605595015541	-0.425856422614843
CT.G1_GM001203	679	597	656	1423	1428	1253	535	585	663	1336	880	1473	871	773	871	1313	1425	1358	163.238693532219	253.939589651026	264.681529444505	561.221110566528	597.470437346349	519.483178831878	110.630200456239	114.785138764974	158.312415084974	367.144509123425	198.774567783555	311.481948351452	198.079026545043	149.46412637787	184.871073230209	569.022688017176	622.142855871507	618.287741256805	550.076425084053	1381.01816853002	-1.32782801702217	5.295742510292e-05	0.000461626032760588	1432.55302468798	1290.75394899776	0.150328431866592	0.0471001770106143	0.0698346533443887	616.004932360761	1479.1999032574	-1.26543970141114
CT.G1_GM003971	896	1990	1393	1780	1899	1707	569	385	456	1261	614	845	253	321	282	1104	1206	1137	391.986654368417	1540.3488699862	1022.77675271425	1277.49449288594	1445.84958362121	1287.84582710265	214.112547761986	137.467635464542	198.141854764655	630.602374090768	252.380881186596	325.15974946857	104.700991586504	112.946412764124	108.92055643205	870.650524043448	958.147779512868	942.022478799961	433.373912416044	1046.82396581838	-1.27157070871768	0.000881720192099867	0.00538165471831473	1205.47447906291	1695.24749159664	-0.49177718728221	6.1412277081837e-11	3.03688174713252e-10	1446.65444369385	1942.17187511503	-0.425522180612647
CT.G1_GM004106	905	764	978	1145	1038	1195	865	878	1123	1222	1028	1243	855	893	775	1050	1053	1006	199.244701368685	297.600945379145	361.362861434612	413.541835470401	397.71359166769	453.704607086467	163.802637489474	157.764461347638	245.564773861662	307.529406990181	212.645465366566	240.705564382884	178.062029203812	158.122546021938	150.638983178756	416.714892453183	421.006199305314	419.443735239287	887.136447636452	1298.87702703065	-0.549819474754433	0.0683602478834914	0.137709269898105	1087.07386062062	1062.44440544894	0.0330915146320188	0.667549032910997	0.720860591250527	847.058938514031	1217.60634498533	-0.524612531675285
CT.G1_GM004708	1225	1672	1523	1076	1082	1087	525	450	390	823	729	1487	710	770	723	1180	1205	1256	261.780264541932	632.178662045809	546.219470655802	377.214907453477	402.404614509026	400.58754306305	96.4998633263142	78.4855649675035	82.7777333777641	201.037878249221	146.370363549709	279.504356761626	143.524540218885	132.341385437355	136.406976344372	454.563271124832	467.637982892891	508.309214870593	416.637444930131	1109.65559988967	-1.41306976562021	1.33374046259123e-05	0.000135766803235201	1274.22088096257	1021.16092659042	0.319343688873606	2.26001001861743e-05	5.65187145995747e-05	1453.53503292811	1170.01685949537	0.312341853433711
CT.G1_GM002663	1325	1323	2024	1195	1100	1173	622	502	518	1097	704	1500	1105	918	905	648	624	612	274.517457602645	484.972016906765	703.770499369695	406.160568108497	396.626431842729	419.101470224944	110.843710606804	84.8856480294877	106.593803571911	259.799290503688	137.04132803289	273.351932552232	216.562556627938	152.968112933222	165.538928761203	242.014070641452	234.779729332563	240.128131702596	503.52340261998	1227.75668235828	-1.28559131268886	0.000167602925526062	0.00125558768658155	658.810082604716	1090.56331976053	-0.727203361195882	1.60861345661318e-20	1.58326874298808e-19	1530.59335274646	1249.89921173407	0.291708392498417
CT.G1_GM004207	1405	2176	2060	1197	913	1073	374	123	320	818	409	1419	1223	1302	1032	664	664	685	1183.61414465869	3243.36226535139	2912.51052053528	1654.25987352764	1338.56503890328	1558.83671700923	271.001694099769	84.569817855067	267.751498681541	787.70639127713	323.729249124277	1051.46063365	974.601961960556	882.163215535163	767.557626089477	1008.35492181556	1015.83651483625	1092.85344010167	254.462490356221	981.506444621298	-1.94791128809276	5.48356207600413e-05	0.000475966974529084	704.353678940235	999.293671342804	-0.505251561308416	3.59008306615321e-08	1.2913330511745e-07	1875.96437321434	1146.05882205771	0.71044030461161
CT.G1_GM002376	1027	1936	1951	1211	1085	1095	243	117	170	1115	713	1562	383	395	368	1452	1420	1608	534.113511926435	1781.44008579718	1702.89100231148	1033.19673984228	982.036743257354	982.0742473902	108.70160989326	49.6621416697438	87.8132705337897	662.849956209483	348.399449998737	714.530794469798	188.420823348149	165.220660861246	168.969535944235	1361.26054926558	1341.13773957435	1583.75024678759	163.189089637712	1259.92128224962	-2.94894744497456	2.67056510499444e-14	2.21151661667647e-12	1568.83375705312	1065.77627441832	0.557294279338076	3.12509178311349e-12	1.74672992452672e-11	1660.12560295757	1221.73791775225	0.441827965957744
CT.G1_GM002131	1481	1920	2159	1162	1134	1151	604	476	532	967	643	1057	660	662	642	821	814	932	297.173814466027	681.6468864767	727.067250089937	382.505224244556	396.007501548229	398.288609488799	104.245904099054	77.9540879133929	106.026694593554	221.798802832343	121.224740434785	186.555160645923	125.275578772623	106.835997149748	113.733388859417	296.968344701877	296.620937566057	354.167676726093	495.421036760928	998.379517454741	-1.01041222487013	0.0018354895657528	0.0101790054834198	899.07342037205	1084.42259260528	-0.270869960242407	0.00130469975583095	0.00252844947932797	1835.5010285197	1242.64063657414	0.562225705103119
CT.G1_GM001539	761	2178	1534	1697	1444	1578	627	286	431	1610	574	1138	670	484	431	816	781	772	214.880322659116	1088.10952608942	726.948777342651	786.085156683362	709.600743514991	768.397727840777	152.281137706217	65.9104816497184	120.875245911886	519.654999643403	152.28204233471	282.638326183314	178.959103462813	109.916145530638	107.445129158325	415.349479192593	400.483790377051	412.825790269436	413.951625340961	1289.55374205624	-1.63888488148014	0.000251467790094697	0.00180022735712652	828.449580305357	1482.83145406873	-0.840120852313188	2.30842252620051e-28	3.0722092837825e-27	1535.62799279801	1699.99645496385	-0.14719800107878
CT.G1_GM004469	1208	1698	1852	1172	823	1102	363	152	335	699	449	1047	1749	1948	1676	459	520	552	1184.00295850309	2944.5998493821	3046.44467684743	1884.46999859184	1403.8495478674	1862.66403971113	306.026517121147	121.592252188117	326.121003577411	783.141560887582	413.482376708502	902.629108359206	1621.59600138177	1535.60297181379	1450.29830370865	810.979842486018	925.573932945681	1024.61913210655	264.521963412677	813.768288035367	-1.62159259359323	0.000110759141844201	0.000874654666522246	536.09667461212	972.028087670426	-0.859242992416476	3.62926290232298e-14	2.39164127965783e-13	1578.73802877286	1114.93402692661	0.501231432350368
CT.G1_GM002692	478	497	491	457	441	451	465	563	437	635	571	717	2083	1777	1522	2026	2084	2094	85.7825107748601	157.808354707757	147.883189641325	134.543530520047	137.73500347276	139.577199775394	71.7778409962881	82.4623511642724	77.8933538500431	130.263224830784	96.2790452118075	113.179250158281	353.612109305253	256.485266592464	241.147620400512	655.423213090206	679.188759246056	711.680496382032	446.868474974355	711.156490260607	-0.669308530950408	0.0142565509455846	0.0505053047485009	2170.48040464372	424.355495291235	2.35470877464957	5.14992470400458e-207	2.26818985884288e-205	472.478615116972	486.287353112596	-0.0437045743350153
CT.G1_GM000976	1072	1238	1500	1585	1497	1500	585	437	440	1115	699	1270	531	658	561	1053	1072	951	187.43272670134	382.978178148891	440.157754065142	454.627463232836	455.519859795001	452.281661901077	87.9777974741202	62.3603488923619	76.4102154256284	222.844925243668	114.829275108021	195.313003471626	87.8237871582654	92.5295967603326	86.5986198368832	331.887220373654	340.382592150178	314.897117116199	447.645454228528	1155.17475635766	-1.36715997824379	4.83305176824859e-05	0.000424311479023315	1074.86187240732	1440.89977240034	-0.422594603604814	2.21807094989017e-09	9.18743596429474e-09	1249.97864378928	1651.39231391404	-0.40257682300458
CT.G1_GM001278	906	224	281	343	343	406	1645	1831	2280	746	1393	970	1610	1738	1500	545	481	510	107.76222959538	47.1399519313719	56.0933206878364	66.9280626020686	71.0014746282503	83.278230111755	168.294860825565	177.747367121154	269.352696383691	101.427201152342	155.673359126892	101.481506255331	181.147042831853	166.261724535284	157.516880065715	116.854756222897	103.897564001604	114.880436403809	1781.79684738413	1110.81245508514	0.681217489744286	0.0181647204591527	0.0588026449940242	537.32901864564	343.853937811774	0.64439414241043	2.74664706638897e-09	1.1300385309431e-08	395.347436226143	393.892860584767	0.00788702089882602
CT.G1_GM004844	1120	1181	1306	770	788	684	933	994	845	776	874	1348	1486	1351	1520	554	596	599	170.907354917367	318.856572985219	334.466301027636	192.756582594923	209.268482743194	179.99726834293	122.459069502727	123.795704599342	128.070041086705	135.357303697051	125.308050202366	180.929516267027	214.500614925847	165.806754011273	204.778232184434	152.392648052504	165.162294621445	173.103991619234	847.111017858671	1087.54467475168	-0.360451840037375	0.191235548472959	0.287369161609194	611.992471150158	705.257346599215	-0.204844544558865	0.0251935368272645	0.0393355859363716	1169.66520758932	808.165220502387	0.532500891333407
CT.G1_GM004960	947	404	499	413	455	444	1748	1692	1412	799	1288	1170	1437	1790	1806	514	462	445	72.4167486679528	54.6604439412142	64.0406968438954	51.8101509461304	60.55295166904	58.5516442842798	114.973314817315	105.600472978632	107.243714958596	69.8414208096171	92.5400470243239	78.6958271839795	103.947204303007	110.089579337669	121.928227550223	70.8538874259947	64.1583131314186	64.4446076653556	1480.80131406337	1169.35438544039	0.340375340326077	0.148016082180294	0.237073327653121	496.694466735826	413.223056134654	0.266211424984995	0.0093551777406378	0.0156996705395243	550.325840685238	473.296822327904	0.219216591053093
CT.G1_GM003629	1244	1309	1521	1124	1096	1106	655	565	687	1132	814	1531	1012	984	898	655	733	657	303.363475473114	564.787795796182	622.498895236022	449.660754436435	465.144984983511	465.120113286269	137.388629748722	112.45216473454	166.397868053981	315.548834904865	186.505706901221	328.393763793994	233.448143920147	192.993262287829	193.337776175843	287.935843836443	324.615164042672	303.421122228766	588.244935393062	1289.20235903852	-1.13189384148183	0.000542147057652613	0.00352683351305224	714.893029730391	1046.32148709415	-0.549335962102356	4.59912981145544e-12	2.52292766180378e-11	1323.74571665518	1198.99494398181	0.14201735182008
CT.G1_GM000510	1019	949	959	1167	1150	1163	949	1041	873	1136	950	1143	977	961	976	750	754	798	141.706379401448	233.498543937106	223.820718348848	266.232969829322	278.322256153561	278.908670247499	113.51362991363	118.152362236073	120.580636341351	180.580475654175	124.126249384869	139.81000398576	128.521795349359	107.483733563061	119.829157823671	188.013053211678	190.418211580094	210.162699971793	874.752316383705	1201.35504559772	-0.457020698231779	0.0966022325893196	0.174573424154335	805.68848407343	1094.90313635433	-0.442773812733662	1.74680434681525e-08	6.54063376831986e-08	934.708951809369	1254.60477877563	-0.425801517908374
CT.G1_GM002151	180	116	132	49	54	42	373	407	360	477	310	215	993	675	498	4134	4378	4311	60.355675385527	68.8186810003751	74.2824125478883	26.9536417528068	31.5118751231986	24.2863350291881	107.577394629581	111.382376441712	119.893660388239	182.82737817423	97.6634613840853	63.4104548802086	314.964683305307	182.034422317979	147.425436788873	2498.77758828595	2665.89649897118	2737.54433736878	348.874307812017	384.976698126213	-0.139570747899109	0.712453482235786	0.779116050173183	4485.7669254843	45.6308912747138	6.61997033440568	0	0	132.526981455636	52.279582573772	1.34089412860208
CT.G1_GM002915	679	1013	698	1589	1444	1538	691	636	572	1130	932	1761	494	643	582	1063	1100	1093	106.810503175402	281.939794213329	184.274851329984	410.056638024182	395.317698161901	417.222388138115	93.495092449725	81.6540562939694	89.3692936282156	203.188850552616	137.747875283901	243.65781336054	73.5085976527945	81.3503260158663	80.8285229813755	301.431734132556	314.238063654398	325.61310717709	580.621521718327	1405.11206957029	-1.27480311711089	3.75945147784346e-05	0.000341808882139833	1139.02195178234	1437.20772989457	-0.335703815668133	2.10491188043292e-06	6.00198906940398e-06	784.245740090043	1647.28447297155	-1.07188340911528
CT.G1_GM003656	1811	2602	2618	1062	904	879	623	269	603	1074	614	1364	493	414	351	570	662	659	1538.35439580785	3910.64132332936	3732.27855046168	1479.91995452554	1336.4147336199	1287.63835340467	455.189855310224	186.494783290283	508.748765580762	1042.84429881854	490.039544303974	1019.1288984034	396.142892047104	282.84104018829	263.23433412182	872.819264026346	1021.2165726834	1060.1343121687	465.749574176235	1141.99825949558	-1.29400464840315	0.0020420327382431	0.0111728362678158	661.799532119263	893.509875919129	-0.433754597193099	3.03483335070994e-06	8.47903137147515e-06	2329.93591036498	1024.55540572799	1.18486137859985
CT.G1_GM001885	971	805	853	902	890	874	1333	1271	1088	908	1177	1104	975	1184	1118	670	742	664	77.386976296592	113.513437319106	114.094350241773	117.931805743544	123.445008156439	120.123274729423	91.3787849097389	82.6743254559177	86.1242897244612	82.7202312672031	88.135306794413	77.3917240034042	73.505572732106	75.8934837186968	78.6661549282478	96.2575872429368	107.392628341782	100.219967460355	1127.49455959993	1159.50457596234	-0.04021268001222	0.862234667615219	0.89623700132984	725.693679739229	838.707099322341	-0.208577925010775	0.0105380696596422	0.0175500713972604	832.053931388898	961.075465350593	-0.209182537523887
CT.G1_GM000218	291	142	139	119	123	123	550	524	681	405	476	282	2574	1978	1693	2329	2558	2534	103.716092993498	89.5455998741317	83.1446711332795	69.5786316575951	76.2944855352657	75.6006193316184	168.609651306417	152.426651068357	241.07289382493	165.000562965	159.398753847538	88.4054557809485	867.818100224894	567.000686624545	532.730533343185	1496.35337940181	1655.67700732521	1710.3984721726	543.155566706247	429.228444197647	0.340271766486236	0.288933609057294	0.396370082002037	2596.5167121202	114.892645637158	4.49902409179997	0	0	170.462380295823	131.626239012709	0.377126058222587
CT.G1_GM000409	988	1285	1451	1422	1370	1452	537	419	721	1312	728	1209	670	558	548	890	975	969	346.085296170176	796.401515167275	853.021693859307	817.149581740468	835.183005683452	877.121794515124	161.795735501044	119.788930668959	250.847385056661	525.336143926713	239.597560867251	372.502596417364	222.007685051806	157.204343269153	169.47445014099	561.988891288441	620.229955066693	642.817232289769	522.688494250805	1230.99165436994	-1.23570352352937	0.00113616977845579	0.00673350909320799	991.60348658921	1335.21423341274	-0.429379788036005	1.79841912214391e-08	6.71746300534779e-08	1229.90217271637	1530.00967651106	-0.315795173951462
CT.G1_GM003030	845	1637	1376	2124	1844	2133	191	69	149	1964	748	1274	377	230	173	777	787	797	689.074039690408	2361.89510086032	1883.18971505648	2841.44631268903	2617.00754208329	2999.62605631361	133.970484542027	45.9234737737857	120.682294243237	1830.74520927787	573.106833833547	913.808950075731	290.815487808698	150.848554767088	124.552587495589	1142.19885161848	1165.4826963652	1230.84971916012	126.870926252409	1549.19855161333	-3.61055885361063	1.27463449381315e-14	1.14867061442456e-12	826.014187385	1918.01627733828	-1.21566831026286	4.12489699760909e-56	8.92318707397981e-55	1298.80040384217	2198.51953161147	-0.760033104045544
Novel00627	342	75	49	61	63	63	664	745	496	361	525	368	1167	979	798	3364	3799	3567	59.8308434256529	23.2146974888822	14.3867123116463	17.5067131881584	19.1811413793383	19.0066969793646	99.9156871906402	106.37308464789	86.1844283370531	72.1910675645579	86.2945030462465	56.6270108697677	193.124279741123	137.748173487382	123.253534371421	1060.88064706177	1206.95264459747	1181.78822442824	578.184415640265	454.929121134752	0.346402349967534	0.191103245369301	0.287311258003699	3752.75107836402	58.8623051360316	5.99549435786588	0	0	124.975909925942	67.4355603870783	0.895992605985549
CT.G1_GM003906	301	358	259	194	207	214	543	558	459	544	552	400	469	511	468	3647	3881	3908	56.6091197260892	119.125758535323	81.7496929773361	59.8545815202023	67.7524695145771	69.4065986495721	87.8387843964574	85.6506309353855	85.7394515986744	116.948875168997	97.5402340670193	66.1693238945625	83.4372056181787	77.2938507600494	77.7075525082863	1236.42332721075	1325.51750323328	1391.91267948931	476.119665671048	555.820781257908	-0.221883208161944	0.442665257470964	0.548675707480191	4001.48465589863	193.676923997079	4.36992889606294	0	0	295.840087353581	221.845480565646	0.412652211288498
Novel00887	1170	1174	1271	2011	2084	1796	182	111	95	1699	434	1433	123	140	107	1253	1264	1099	730.180497317151	1296.32892193754	1331.24005982854	2058.88552649661	2263.48155533455	1932.93736801403	97.6972493855468	56.5384382086314	58.886546122659	1212.03452082502	254.483076520817	786.624298444472	72.6133512433075	70.2710658852895	58.9556750414123	1409.63592415684	1432.56177703266	1298.91158299967	118.037225452184	1385.47764835763	-3.55222329236715	1.48182342340343e-13	1.06830752219014e-11	1263.28777784851	1853.31447799072	-0.552631132329621	9.63366992598833e-13	5.55342064848405e-12	1166.00305028889	2123.64573795524	-0.865874366830546
Novel00696	907	660	779	1073	1107	1038	949	974	1495	939	923	1176	996	1019	917	811	827	810	273.803054667664	352.515066784779	394.670730726481	531.381568827581	581.585407012164	540.375235589505	246.413101855945	239.975232068261	448.250006361031	324.021506975998	261.792688182816	312.259114233487	284.418173025336	247.405485172641	244.398090859553	441.329925573045	453.375898842692	463.077362164986	1064.80546700171	1116.56544337436	-0.0685247063534353	0.82965057369537	0.871908543235333	856.203418188147	1012.66573587992	-0.24204388607355	0.00178050626850395	0.00338307243196188	736.940596032514	1160.26794637974	-0.655931630694285
CT.G1_GM000771	1347	2246	2087	1025	951	955	685	413	616	1378	796	1267	463	495	423	737	726	739	987.806746693393	2914.18347110891	2568.58121191316	1233.11624874095	1213.72357388985	1207.74388243814	432.077394211121	247.190004542976	448.67638726905	1155.12997369234	548.456603378197	817.255415268536	321.182878020884	291.953529127732	273.868593330947	974.279133036603	966.858525638222	1026.32843312977	529.828229329093	1302.00752759014	-1.29685591888589	0.000382981141598344	0.00260032371654635	770.343891888679	921.538051107096	-0.258851518361986	0.00092514311213177	0.0018341082035203	1898.02332999884	1056.23854524276	0.845064392752336
CT.G1_GM000486	1166	2311	2496	1686	1342	1499	477	265	445	1540	492	380	629	315	358	590	673	666	242.56138457886	850.600834354812	871.433304309475	575.382230676826	485.859284590367	537.76412669878	85.3508936939667	44.9930514272893	91.9456597353799	366.202307645777	96.164111865009	69.5318058638984	123.777230168131	52.7032994139671	65.7511889869957	221.251714618923	254.249492600997	262.382503572273	367.880200763303	971.928058042681	-1.40094340249153	0.00751469041073748	0.0322705135508054	675.017334350921	1421.57765712848	-1.07505438146031	1.1617517838179e-33	1.81434806646255e-32	2028.4859855773	1630.19538763811	0.314942539412376
CT.G1_GM003651	1476	989	1955	939	901	869	871	886	880	847	935	1482	866	982	811	514	559	568	174.744050640002	207.164377376435	388.444756145611	182.371678878125	185.641774072883	177.420132809877	88.6953348080168	85.6103405283166	103.47771334063	114.624299547662	104.004579310676	154.326691063775	96.9841882558728	93.5043180208053	84.7684743332821	109.695972054415	120.18486144405	127.350867233497	809.478145621055	1184.63120437719	-0.549495062805081	0.0524668138292976	0.115786067897244	574.28508728398	851.911225996267	-0.569354199526846	3.98616047703767e-11	2.01015440201191e-10	1417.82886277085	976.349270820334	0.537781846602721
CT.G1_GM003364	954	793	806	1103	1015	1084	1021	1002	1320	1007	1023	1198	909	1021	869	718	707	760	176.168594531089	259.093220048139	249.793778163891	334.142247982	326.197805556031	345.204524679888	162.17071752102	151.016464245081	242.104106484464	212.562587828976	177.492725471946	194.58695975508	158.785558193323	151.638679916112	141.676351016884	239.010004413012	237.094482098767	265.785471151354	1035.44239525573	1186.36677100583	-0.196258075880777	0.49172039464471	0.593395545171875	764.7924073837	1006.9189585284	-0.397250807280902	8.75019610849041e-07	2.6259166949107e-06	806.599865603663	1154.0329145068	-0.51800062471935
CT.G1_GM002864	1684	2452	2477	1566	1330	1433	269	92	216	1016	709	2004	108	83	92	613	609	547	1226.12075532401	3158.74355708914	3026.79929155088	1870.50415559886	1685.3017658481	1799.30352065225	168.465128748154	54.6708021116496	156.204311820106	845.594419472977	485.022852831341	1283.41075349838	74.3844085907052	48.6041539039919	59.1393375804821	804.56873511	805.249321662742	754.251205839514	179.269901247441	1366.44586906305	-2.93096496191763	8.02666022881806e-11	3.25744197895345e-09	618.167189409026	1360.16696747672	-1.13764209907754	2.68771742638345e-45	5.04730247985259e-44	2193.96786815427	1559.41616470536	0.492085714092663
CT.G1_GM004373	710	2642	2639	1165	1205	1072	845	489	757	718	419	1334	564	684	629	463	451	493	143.597541613891	945.418759949872	895.765860404922	386.536352574265	424.141317428356	373.895745936888	146.998176158809	80.7186661612217	152.066183189069	165.993217733376	79.6209745088278	237.312866650981	107.903308758122	111.262520985042	112.314744378391	168.803391497159	165.648350697818	188.830918382531	646.758026319245	911.128823191635	-0.494404809286112	0.234901132103852	0.337359607387909	492.535902210721	1082.96523516987	-1.13713612035904	2.30665365894234e-37	3.87948728023214e-36	2096.07361414497	1240.88842678245	0.756001835689083
CT.G1_GM003862	82	79	65	28	30	15	186	186	156	366	226	85	429	340	300	4289	5207	5205	54.6313099495431	93.1231374185829	72.6787716352878	30.6028276110299	34.7843501723035	17.2340005809364	106.58774819841	101.13865352283	103.228702800506	278.731524714344	141.468911046431	49.8107965984068	270.365987651764	182.184244887788	176.460086557278	5151.04482065222	6299.95224686034	6567.28744662214	161.208076898206	264.131170168485	-0.70927564498315	0.135058511824628	0.221827542337529	5145.95831077631	22.9330795756626	7.80882657318129	8.38684137860733e-234	4.01126897811203e-232	71.7605455384918	26.2907389811676	1.44432582813706
CT.G1_GM004803	1337	1516	1589	1620	1528	1511	505	424	391	839	608	1430	326	378	379	902	951	1039	357.705505236172	717.622694374081	713.484551732536	711.025201693839	711.463212658075	697.149248696873	116.212321346628	92.5841268215086	103.9008460804	256.586274493397	152.834924176981	336.517035286874	82.504724605808	81.3373754735241	89.5222313140586	435.023056307094	462.058168100442	526.438077422619	403.56529614497	1058.3997509969	-1.39077578012505	6.13840942535823e-05	0.000524632816716809	1012.68009015774	1465.01115858645	-0.533226600464612	1.68446928169641e-11	8.73925503605542e-11	1446.22515088649	1679.0685092823	-0.216110569076442
CT.G1_GM000922	821	67	68	106	112	114	1650	1819	2950	834	1528	917	1764	1758	1588	434	396	339	118.036443233203	17.0431751205637	16.4077235563314	25.0008391192667	28.0237247086315	28.2647332517812	204.043837547117	213.443099064093	421.253074111319	137.061743302734	206.405431432023	115.962906721199	239.904580598137	203.280615135019	201.567693795499	112.479715117641	103.392743990547	92.301803217301	2005.22429597272	1174.96195120295	0.770801451311715	0.0233830237966051	0.0692897339582187	408.204451388651	104.536838389043	1.96666624988993	9.46491903837598e-46	1.79951038363161e-44	240.40537394739	119.748198888087	1.00831502334937
CT.G1_GM000445	1072	939	1816	1410	1315	1294	735	736	760	713	751	1692	696	848	741	587	615	532	272.501944306437	422.321467960338	774.742042636541	587.989668732409	581.748739228313	567.252186702404	160.704759923473	152.696504650991	191.883009809496	207.177025329866	179.365770153907	378.313621247151	167.359766626912	173.370343763541	166.299329952272	268.982757833556	283.904223821244	256.108493897464	685.603498996497	1138.25682585017	-0.731636504681911	0.0340655872551438	0.087933411415131	605.841456066958	1263.58106724993	-1.0601911598185	3.68638562807856e-41	6.61819730648004e-40	1254.90168917237	1448.28870658319	-0.207356628418787
CT.G1_GM000163	900	138	236	95	107	97	1875	2034	2053	705	1501	929	1731	1971	1830	414	296	283	86.1414334140855	23.3696074577282	37.909499259039	14.9165693939074	17.8233050601183	16.0106292720925	154.360948379114	158.890157269987	195.167115733502	77.1322402147636	134.981760058772	78.2099662646534	156.723331402117	151.726118312886	154.638684304139	71.4301310218744	51.4497435027083	51.2971870044228	1832.17203441694	1113.15289925882	0.718309038021289	0.0101246831827682	0.0396701141585702	346.762675509763	94.1679490787916	1.8819336558453	3.45057877672888e-31	5.05369456247229e-30	345.968598723381	107.858295185071	1.68398263677932
CT.G1_GM000836	1169	236	1229	862	842	883	1062	1205	921	1006	1109	1279	978	1163	1014	768	765	692	146.03049084836	52.1607446933202	257.660222133948	176.649357594025	183.052642781747	190.220281412086	114.109061075313	122.854916829647	114.271196249118	143.649546036183	130.162352613793	140.532372461829	115.567279686812	116.845740884833	111.831579855675	172.942516711103	173.545112427315	163.70903865499	971.548739989931	1241.30298140395	-0.353111256882379	0.148895808553616	0.238003838569654	777.570970617107	813.98640934214	-0.0656339642870084	0.416378167695914	0.48433728721915	805.577890699003	932.699447294659	-0.211344302533582
CT.G1_GM004745	461	500	355	3149	3184	3140	565	564	643	664	502	603	489	605	469	428	446	388	162.039957303243	310.952423069472	209.418964528947	1815.80671607283	1947.73169599287	1903.34679519391	170.819019151122	161.799345379904	224.48135616293	266.788138861689	165.786713180228	186.429788372106	162.591207283515	171.033312657587	145.543062426329	271.191756808186	284.693775237085	258.279805214666	546.295141433772	662.770878163781	-0.277881110998102	0.364406973839751	0.471015805882724	440.944105579016	2980.98746630831	-2.75653613705807	6.05918038390194e-292	3.37220930093161e-290	420.187109522399	3415.53947763674	-3.02511797969711
CT.G1_GM001042	673	436	490	965	877	879	911	878	969	1087	956	1247	1066	1106	1044	1111	1225	1209	113.203963499044	129.758496280211	138.327684932661	266.286803549653	256.732612237066	254.9778917633	131.804891116957	120.536213867914	161.889415578135	209.00340225598	151.087755782436	184.497217895683	169.617545808533	149.625575380614	155.040278030623	336.877610676835	374.200682461538	385.132704341099	849.065527979017	1217.23175756645	-0.519351742983487	0.0630206404291871	0.12976830798053	1240.325092081	855.30857354812	0.535845360071914	6.55095459431646e-12	3.54283957830436e-11	495.060898797421	980.420008412935	-0.986561823572132
CT.G1_GM001483	520	656	553	498	401	481	271	205	242	1222	462	1365	1331	1039	828	2130	2359	2542	304.630433108049	679.949298445244	543.702757673746	478.602595852794	408.836060559643	485.939388794198	136.554437138507	98.0167429163133	140.809974576021	818.31100825548	254.294360854135	703.36280024302	737.589968965092	489.541630444167	428.250375582802	2249.3708800679	2509.68839979179	2820.22020986117	220.943025334008	1159.32514091137	-2.39132492392014	1.06878238451127e-08	2.49980856957445e-07	2462.13960758818	433.554065493539	2.50500713455186	1.05127617755942e-158	3.9727856537153e-157	563.258388306204	497.092574867499	0.178593317374131
CT.G1_GM000652	1229	1770	1940	1068	935	987	347	146	282	701	317	1184	1458	1357	1369	626	695	673	602.292895695488	1534.72960347654	1595.60007372678	858.623702430071	797.447950945333	834.142199271729	146.268872508317	58.3962790113983	137.262870162433	392.691154636763	145.962041666587	510.369085146753	675.896789598235	534.859659330421	592.320518429933	553.021112632078	618.532580189662	624.609307887419	240.201940799429	819.380586629067	-1.77045655446444	0.00014699781809458	0.00111347667402173	697.551586242918	939.686696176434	-0.430288027217456	2.23045452819007e-07	7.24779332355607e-07	1642.09063693087	1077.23131947546	0.607619747233329
CT.G1_GM000194	812	876	643	883	874	772	1174	1153	1546	891	1108	1052	1113	1113	1061	658	673	660	161.345871318676	307.970189304361	214.42689682735	287.831481998227	302.237353719348	264.536869735918	200.648771792479	186.985356319656	305.112097053857	202.374959488456	206.855178424978	183.863010601838	209.201114479166	177.869354877287	186.129273756353	235.688961005165	242.850392542863	248.360938878273	1200.33263941836	1111.98347198036	0.110183855274845	0.690037537578743	0.761626446376538	696.380694042439	795.29820273596	-0.191761994692596	0.0240881885445233	0.0377735374665911	744.82341473627	911.455894745956	-0.292445320110956
CT.G1_GM002451	1684	1601	2026	905	866	850	780	789	747	753	865	1261	731	833	710	547	555	552	276.865977008648	465.716453248145	559.027798361371	244.091044076109	247.788001566122	240.998040381805	110.303346080456	105.871963556326	121.982130601454	141.514102903291	133.619062463887	182.355719546877	113.687281588602	110.148006768044	103.058382810307	162.116175695216	165.70759122092	171.871596353357	709.826239260464	1044.57637007419	-0.557475488605555	0.0389963126121744	0.0954350653703693	578.569790144756	824.272236902365	-0.510835508095662	6.97959946604837e-10	3.04121764634506e-09	1717.08761812771	944.660325403763	0.861510248938215
CT.G1_GM003702	1138	1034	1220	1203	1166	1130	904	868	917	958	927	1217	664	732	812	717	743	699	150.846457238649	242.502454048405	271.40581201246	261.597893705116	268.983896924083	258.308310397755	103.068953037868	93.905069720807	120.728637187938	145.156204933951	115.450919609574	141.89275816446	83.2583757476275	78.0383488505036	95.0268544149546	171.326100145614	178.856029175199	175.471891849989	826.62377004237	1140.36081582548	-0.463966310844271	0.0830957648483527	0.157441920616788	754.883648737396	1100.48959542738	-0.543776309289256	7.52712489057499e-13	4.38449653473835e-12	1088.53576674925	1261.17338223852	-0.213331451029603
CT.G1_GM000792	1098	833	994	655	659	654	1171	1169	1357	932	1013	1022	1115	1319	1149	627	630	633	222.512056530659	298.67505702144	338.067990452297	217.755067384221	232.418931399791	228.557795378352	204.114888416508	193.349111279985	273.136138351224	215.895884247339	192.879229527043	182.170857698666	213.743578915564	214.981030920768	205.574246762822	229.049985788226	231.853510042059	242.936319419853	1140.44090446803	1089.43244950438	0.066219294679847	0.801022013548961	0.848075829134076	661.162240193358	619.27778888146	0.0944560093355327	0.270161229080067	0.333214530451667	923.159710659645	709.561406381294	0.378707249399743
CT.G1_GM003757	1012	687	950	921	792	868	1046	1184	1025	926	1041	1358	1053	1187	1105	634	629	578	119.81096154992	143.904880948039	188.75832140068	178.875736152027	163.183446243866	177.215966949337	106.515867059914	114.40478914845	120.528018379711	125.315349918695	115.795472794025	141.414066440355	117.926501424289	113.024058544497	115.49835282155	135.305926619648	135.234844093573	129.592959966481	995.747255006494	1211.11046277741	-0.282367632218331	0.265389274187683	0.370879241099686	643.457506144847	811.122660840897	-0.334135927556557	7.4985100874394e-05	0.000175615450479357	833.464806708624	929.866504221166	-0.158720747849682
CT.G1_GM003811	1259	2461	2437	571	488	518	1081	674	1081	570	630	1029	802	1024	866	495	527	476	297.071627756624	1027.42423527987	965.066932717416	221.028011622223	200.396506270437	210.78140154962	219.3955027601	129.79913665598	253.343198633132	153.740236480077	139.669251226703	213.563790415669	179.009803595773	194.32986121364	180.405930159462	210.548506673022	225.822899380729	212.706091971127	879.114365704681	808.33656857955	0.120810418035716	0.716481940734554	0.782080750413492	523.620460338213	495.492992605554	0.0794034082570133	0.39898139895011	0.466405217562072	2083.83812535282	568.075042959632	1.87466528952634
CT.G1_GM003847	102	107	122	35	43	37	206	189	138	279	181	119	909	797	609	4305	4453	4346	29.2058174524722	54.2070431901444	58.6267048981971	16.4404235410378	21.4275505415342	18.2699770203523	50.7344546290545	44.1679721505327	39.2460895802701	91.3167909642752	48.6936779557622	29.9704287398279	246.206820569422	183.540391654509	153.951512033216	2222.05022568505	2315.49478843096	2356.65737362629	161.981375049899	222.752985420688	-0.455133086389049	0.254771935630617	0.358906655938452	4583.29142746808	36.2446384818167	6.9852587104579	0	0	107.431494814911	41.5016966888228	1.36698023191463
CT.G1_GM000746	660	1659	1322	1935	1652	1769	565	363	328	1189	556	973	831	707	502	581	673	699	203.868059080002	906.680728866384	685.335404362849	980.532481426782	888.076082035429	942.323817219094	150.11368349644	91.5141687521091	100.629938254479	419.821185473251	161.363332326331	264.359482310453	242.813751275046	175.642174275908	136.900943516347	323.513870749159	377.521973862087	408.902681311035	382.830097271744	1040.21320389685	-1.4411905633472	0.000208666521570213	0.00152087085954938	683.773548333609	1682.90065519031	-1.30000332990985	4.24594458736825e-51	8.7227089811639e-50	1244.2103199834	1929.40133450659	-0.633565039882653
CT.G1_GM003242	1265	1410	1507	1250	1157	1242	660	580	757	948	735	1361	699	664	589	637	711	783	405.492287321074	799.675759705075	810.721676570873	657.321516240956	645.446588244375	686.563562765834	181.971170843907	151.738758937173	241.010554488336	347.358278092821	221.362586849868	383.731099077915	211.951380872537	171.184441422865	166.68819308472	368.080682677777	413.888720958729	475.325774574451	617.574956167531	1123.81476114873	-0.863712870941171	0.00835835162031293	0.0348672421574388	746.422087234316	1147.58378728788	-0.621120515155774	4.7788443029934e-12	2.61448479203982e-11	1360.68325181287	1315.20590622225	0.0482636428112822
CT.G1_GM004088	902	1055	1175	1030	990	1083	557	519	520	1028	643	1231	1319	1393	1201	752	802	741	214.322831340515	443.523980597225	468.561096314645	401.490143458392	409.385044335572	443.769489084784	113.837061548696	100.648132193992	122.719436895706	279.210829181926	143.548177484547	257.274506067016	296.465183682112	266.205580204918	251.943048058738	322.100398256809	346.065405231905	333.439954717153	489.658703388733	1085.20568991653	-1.14765266602261	0.000540290203794999	0.00351848923364055	802.381958856219	976.348583832188	-0.28291217602724	0.000388670557159627	0.000817958456834388	1024.98182677476	1118.74706992984	-0.127268669794867
CT.G1_GM000643	962	2055	2389	980	874	790	304	123	370	502	306	1080	1614	1762	1372	424	480	547	550.901889985849	2082.15838795788	2296.0524262589	920.663718298119	871.054845269807	780.177397085314	149.740526283811	57.488471687995	210.450045575361	328.609527340976	164.643817176389	544.001059479229	874.318610338938	811.538695345656	693.666582954263	437.700021226695	499.185941363963	593.231285491753	250.387291284041	691.792949070753	-1.46692271570539	0.00260683912601275	0.0137475991086111	508.438957119775	830.565521781314	-0.709006575284709	2.50092930606951e-11	1.2801579608493e-10	1847.98086852487	952.284636442707	0.956053458678825
CT.G1_GM003230	1024	478	642	526	540	517	1473	1513	1402	786	1288	1208	1179	1402	1267	551	565	551	89.6739228942966	74.0622420719762	94.3556043173114	75.5662236278984	82.2990553045738	78.0771294360054	110.952103534934	108.138813903422	121.944533234896	78.6802989951213	105.975844229746	93.0486220992918	97.6668136851041	98.7457389172725	97.9580877411654	86.9819885112166	89.8538268237645	91.3808810608004	1344.14124457922	1176.62994132237	0.191592358379812	0.420407942252153	0.527054197389572	583.031905589414	498.165293220273	0.227131116223311	0.0124435014961576	0.0204892727701659	647.43882807949	570.771633724657	0.182719295225771
CT.G1_GM000926	762	721	770	1501	1375	1406	726	722	915	901	913	1367	862	1011	734	744	772	692	216.965727680114	363.223699103887	367.953849864772	701.120427908605	681.355462523124	690.380584165714	177.803116092733	167.7837222931	258.764902029738	293.250121168349	244.248414435715	342.358788016871	232.172316075065	231.52157042374	184.51415866439	381.874467765717	399.186076108417	373.146859057184	731.049068805829	1162.06848171093	-0.668847889923117	0.0245130869790481	0.0716144912027267	771.676017835691	1346.22151619949	-0.802715061574844	2.83512738054672e-27	3.69290421781001e-26	722.35822263614	1543.04139220081	-1.09648558144043
CT.G1_GM000293	1036	1881	1948	1017	1094	925	374	168	305	733	392	1174	1365	1227	1372	617	635	612	668.377560781273	2147.1068007616	2109.19881336589	1076.36315079201	1228.32786931234	1029.13161696921	207.539272063747	88.4601861355255	195.43847030938	540.559275181382	237.614523605935	666.203641593375	833.032142620943	636.664751992354	781.472479530752	717.560940578622	743.973984076592	747.740764542262	262.291916523792	854.197071158809	-1.70354426068718	8.5262327479441e-05	0.000699271084212681	651.869078737812	955.450653050806	-0.551476975069612	3.35893522145168e-10	1.52774156208968e-09	1640.9045719798	1094.6664115756	0.583474008532869
CT.G1_GM000056	867	657	850	1775	1856	1740	724	685	611	682	726	1164	739	826	750	700	750	772	216.080204428315	289.710343117	355.534107623441	725.721525363731	805.023826383756	747.846069218729	155.203328909144	139.335864848177	151.246455142306	194.293155890302	170.003285600703	255.167679787242	174.223737045965	165.569398104623	165.026853565181	314.488989740544	339.452542645115	364.376797768377	617.609312125951	935.18963784705	-0.598508083845193	0.0347247672477313	0.0892215403329548	777.666445089954	1690.43267075947	-1.12039575378015	4.5110851554334e-46	8.65732392525494e-45	752.339265765086	1936.71309694922	-1.36531159638474
CT.G1_GM004747	470	722	368	3162	3134	3130	461	486	474	703	488	567	419	439	426	457	515	453	188.618086156695	512.655262537685	247.856181596199	2081.72378495918	2188.86686040943	2166.19174231093	159.130337051867	159.183557671886	188.934786606559	322.491330695217	184.005204765708	200.145271686354	159.062022744633	141.694872352687	150.935899233993	330.607877049349	375.33116178506	344.287462568498	436.08973046814	663.237681524895	-0.603624602815	0.0550021123606508	0.119184209528313	498.077748209143	2965.7103554686	-2.57363415972771	6.03382581071657e-264	3.07825680110057e-262	508.641800949538	3398.26357336367	-2.74152246320026
CT.G1_GM000105	1241	1539	1399	1680	1479	1587	319	203	219	1381	678	1443	308	313	245	871	982	967	413.399119801116	907.066509412652	782.13539629052	918.084828330897	857.434231747282	911.678630731538	91.4018593421845	55.191254476168	72.4586086965089	525.85824539687	212.203366569646	422.805761714712	97.0544571057616	83.8583362498199	72.054535344222	523.031014081147	594.061177877555	610.044856953277	226.961409536218	1325.9424465467	-2.54608203474385	2.82094666329007e-11	1.29005680243594e-09	986.718695996145	1491.7570857553	-0.596657850536055	1.52603853067281e-14	1.03804532053099e-13	1363.27455111516	1710.02392564257	-0.327713970108332
CT.G1_GM000433	625	2933	786	3640	3113	3283	511	200	286	225	146	192	165	103	117	161	180	188	479.013296710532	3977.24515022858	1011.01257597645	4576.61835476229	4152.23141834994	4339.15852521494	336.864334925873	125.104810324141	217.711662673247	197.11846703421	105.134491148951	129.433167702326	119.624048903181	63.4905244402177	79.1682207885173	222.435934322504	250.531290120635	272.874486092233	305.948441668846	212.622650007607	0.527672725732978	0.189984149290706	0.285909348441416	185.196945592125	3153.24050525781	-4.09094209375744	0	0	1509.69864733194	3615.16808910845	-1.26015124503577
CT.G1_GM001545	658	1861	529	1256	1193	1219	1147	971	872	1255	958	679	584	873	731	624	721	723	84.2620495443728	421.653048257194	113.691568222754	263.858765988711	265.877414262998	269.201151285487	126.338618624622	101.484990701574	110.910003646697	183.707587521023	115.264731665626	76.4808487469507	70.7434073885174	89.9134178444314	82.6458352630891	144.046342436509	167.673066747195	175.340383487537	913.487607841278	1097.43868087065	-0.263804756127218	0.441635792931701	0.547621234133036	723.782899889972	1153.6411292848	-0.672923188244232	8.90404179216001e-16	6.52039998224923e-15	1029.75359056682	1322.09905832527	-0.361058497559894
CT.G1_GM002113	941	1845	1617	1113	989	1109	594	393	368	1080	732	1039	1120	1138	787	666	661	630	121.880459716825	422.808370936012	351.496447685306	236.49141908943	222.933651631616	247.709743038675	66.175538876145	41.5444938426463	47.3413227973779	159.898893716188	89.0800292448979	118.368680811106	137.22381367385	118.547079805637	89.9946441442119	155.499934418925	155.477603475755	154.533463932981	413.524225238805	1070.89984861784	-1.37199382470814	3.82704374778791e-05	0.000347438875354731	684.231792668903	1009.58029413136	-0.561241910459992	3.62980629870783e-12	2.01283280441026e-11	1485.23465119368	1157.16963966922	0.359500327156701
CT.G1_GM003014	899	1262	1172	1803	1520	1596	704	579	537	1135	787	1199	444	512	464	673	752	770	203.190005668428	504.666819489868	444.566488642445	668.519593122514	597.889761719948	622.074816534768	136.861687694575	106.806498100123	120.54939807255	293.234966160623	167.125297254986	238.362885185547	94.9276266321392	93.071507809637	92.5887247958189	274.201127174574	308.661462339314	329.587631748662	556.420495685877	1167.88636510629	-1.06899832428312	0.000608224997015272	0.00388333552793216	768.295338639254	1545.23539807896	-1.00869124048697	8.2038061027461e-34	1.2877872041285e-32	1099.31191729126	1771.72680345427	-0.6894654288727
Novel00640	110	162	244	51	68	64	183	97	109	407	185	77	868	592	465	4483	4285	4344	90.4253487854849	235.621690900061	336.63075715739	68.7770345186827	97.2839729012488	90.7286740260912	129.39430982515	65.0797241125702	88.9963335713418	382.445151936517	142.887436738839	55.6756161978966	674.969633508251	391.402280952473	337.479915540795	6643.20672432956	6396.91016560039	6762.7736825995	119.039345756661	266.444478824296	-1.15950221106934	0.0306297019297575	0.0826521191821313	4586.38143999596	57.7410741631276	6.31560487117473	0	0	173.867359531536	66.0878895899662	1.39219839708958
CT.G1_GM001514	971	991	1149	1013	928	895	735	834	698	748	793	1191	1239	1091	1345	709	737	696	102.249940788576	184.637638152759	203.062778403825	174.996371332863	170.069599685411	162.530156305133	66.5729429021824	71.67807732838	73.0041195623889	90.0373442352221	78.4588308543862	110.31444808643	123.419034226199	92.4001601525406	125.044211130129	134.586528532988	140.939667062183	138.800363925322	692.787375459519	995.241052739128	-0.522494569025346	0.05559142379831	0.120206155623163	748.974483718191	891.390776701084	-0.25133857574684	0.00160712303236698	0.0030669598516679	1008.05245547772	1021.80327871592	-0.0205726712409237
CT.G1_GM001835	1063	1620	1789	1373	1213	1160	227	111	218	924	435	1294	1056	1059	826	757	804	810	763.069530993107	2057.54152616955	2155.29960300066	1616.8776140396	1515.39736247128	1436.00489347634	140.159741128236	65.0324758737779	155.430216378118	758.193510196187	293.389734971182	817.037376316965	717.070355115406	611.407759868135	523.489972275486	979.576253325343	1048.11470716666	1101.16753021862	172.842507692791	993.984590539088	-2.52431317679161	8.63374093610441e-09	2.09120808128252e-07	829.616829058585	1176.89297163541	-0.504981408443251	4.41163740028233e-10	1.96708260484548e-09	1493.41200633655	1349.30975597106	0.145765995440629
CT.G1_GM003962	1104	1774	2037	709	763	748	620	396	633	582	426	1032	1342	1382	1312	587	657	618	257.517548311582	732.139970582702	797.434910988397	271.306221866761	309.73991264413	300.889086572798	124.393024213247	75.3892465692432	146.652535315469	155.180798975338	93.3624337719391	211.735779773914	296.112863082077	259.268608457014	270.189869833423	246.823995174498	278.307585329662	273.000700008094	511.281322892309	749.29882752373	-0.551536483175175	0.146122625749652	0.234822986602793	651.214037966194	699.043681582674	-0.10191742354623	0.255495095670657	0.317016168769694	1649.73520464185	800.742644341939	1.04229630223728
CT.G1_GM002128	982	664	803	687	645	559	1095	1096	1131	704	956	1144	1607	1662	1602	442	477	462	122.370680939219	146.398529550752	167.937581424484	140.442447302784	139.881564659893	120.128147325652	117.36715825657	111.468691878541	139.98342124873	100.280338524027	111.930537902391	125.391677696136	189.430003675822	166.571634170631	176.248679607613	99.2886667609432	107.945908561147	109.029844928103	1020.85041131653	1011.82060441035	0.0124894585087861	0.960683700842523	0.973713152292918	483.061210948017	594.268735736562	-0.299324277059906	0.00221370851811796	0.00414444145196274	764.588640500747	681.242567742162	0.16574312388935
CT.G1_GM003824	1594	1288	1711	945	934	876	595	465	499	1145	678	1006	791	657	633	870	985	990	350.178541135263	500.633401141849	630.837761107445	340.571877319948	357.094339678342	331.873366359447	112.430659728891	83.3739977855226	108.88044005181	287.530514868819	139.944461573947	194.390927759472	164.378380574208	116.083560347143	122.772865826048	344.5339200104	392.969967220472	411.883065661274	478.487247473406	1071.11762846784	-1.16186561175379	0.000596230444290256	0.00382186209478106	995.676819224659	866.560783721851	0.200150602089571	0.0170110949787134	0.0273553778459899	1466.53813034414	993.050444532856	0.561849268422494
CT.G1_GM003800	1002	926	1241	1343	1179	1267	382	355	315	930	618	1200	672	726	785	1165	1285	1269	205.50884828789	336.028827730688	427.170295827488	451.871113444008	420.834646179162	448.132561584857	67.3895797495104	59.4247849039669	64.1684379542689	218.033384193709	119.090217544953	216.481530488046	130.376428202801	119.757732001691	142.144458054741	430.725168946603	478.616701744547	492.903561145476	321.546201195983	1023.03717513043	-1.66920654446034	3.54070401891177e-07	5.49302132351679e-06	1301.21356950811	1190.92485385202	0.127437355172054	0.0934858791979651	0.129191998295698	1024.80805154796	1365.18888962987	-0.414677494086059
CT.G1_GM000368	1003	2916	2152	763	808	777	526	199	439	656	372	784	1319	1355	1321	395	430	433	751.763467857509	3866.96775065394	2707.00470967741	938.167933950636	1053.9658102208	1004.31138385407	339.103763421553	121.733419663568	326.80817689487	562.0324186863	261.967872889076	516.860265879939	935.173263232545	816.81502441418	874.139153783117	533.689797663168	585.289398774475	614.618616222058	361.604276632529	679.691926816502	-0.910284145158795	0.0326977997095772	0.0860703332850348	440.213678909737	739.167313777842	-0.747773340581916	1.37690880025298e-15	9.98748302742743e-15	2087.97729344324	846.782645313242	1.30168693541937
CT.G1_GM003919	108	254	400	102	111	102	240	162	241	422	242	136	1012	840	698	3690	3886	3946	50.4994274785327	210.135371406397	313.898435009147	78.2417640396024	90.3276175804634	82.2488724972765	96.5251581790865	61.8235835606408	111.925192847655	225.554965968646	106.317039465883	55.9343257215137	447.620753021199	315.897452144879	288.147989048899	3110.28786504801	3299.79844351093	3494.27684076599	199.050950233036	311.634273369774	-0.64457210923733	0.153333325966696	0.242734854436558	4031.74531482742	99.1758378592335	5.34640501572492	0	0	263.941654706371	113.608647240639	1.21392975176233
Novel00910	1020	1812	1522	1161	747	1033	338	67	227	1342	629	1156	1382	1148	917	640	651	755	675.147468381826	2122.06856200709	1690.75073282946	1260.68461897729	860.506096437822	1179.1413670201	192.433976062441	36.195096259689	149.235600939243	1015.37912574511	391.177554085028	673.027958194577	865.31357468312	611.145330578124	535.877199222353	763.642281581492	782.530688763167	946.417916584399	196.412460717139	1194.37745755532	-2.60449013676565	2.5495496064703e-07	4.10132761719574e-06	716.759762309176	922.305483457085	-0.36405617238534	0.0611457360225223	0.0886837706538454	1456.94884053102	1058.25030219167	0.460677316499344
CT.G1_GM004277	419	595	466	2310	2022	2155	445	361	273	1312	577	1282	257	368	351	1113	1083	1141	108.677756685141	273.052623921818	202.851871601204	982.911428804644	912.730727345619	963.920017225354	99.2780491407249	76.4205758027096	70.3294788163751	388.989358480085	140.613579860951	292.476830103011	63.0560508221085	76.7677123496632	80.3768959150595	520.395254244716	510.125480600597	560.466703047406	327.939657348387	1207.65073130393	-1.87985324440193	1.34313760936715e-06	1.78541155535833e-05	1167.73670950708	2038.79479620261	-0.804396414869518	7.3242007879238e-30	1.02371591834862e-28	485.698079837125	2337.18534009203	-2.26865599677856
CT.G1_GM003911	291	49	39	47	53	60	651	615	599	441	485	300	713	678	575	3347	3769	3781	73.7880661595531	21.9832533921253	16.5967941197	19.5509002621638	23.3885817203324	26.2368367053062	141.984425771762	127.275472145064	150.85790479586	127.822990016114	115.547269671558	66.9100252814419	171.021090508665	138.269684366328	128.723682544582	1529.89058742926	1735.56624540909	1815.6717932235	571.755926896807	454.277301361071	0.333091443776203	0.26916039756443	0.374192083510241	3813.52707792467	50.4340720947055	6.24322897853265	0	0	99.9120846209314	57.7492315896203	0.797925147012899
CT.G1_GM000291	712	870	922	1186	1135	1163	553	426	405	1061	658	1152	1144	1016	1190	901	983	1006	185.619000083071	401.295633454873	403.403643498072	507.227611677226	514.959618855189	522.86459153815	124.003558387911	90.6417946719332	104.868623664393	316.180485803905	161.173314970558	264.162833315745	282.121030593145	213.029761541423	273.896743047602	423.427194447564	465.390882908237	496.681456306368	423.173839494498	1077.54091426098	-1.34775724305289	5.71653845149227e-05	0.000492699685383187	1011.46701775185	1095.87311510492	-0.115900408840821	0.139103002984376	0.185329398100186	820.768967736665	1255.84975425473	-0.614862138514574
CT.G1_GM004244	1039	1228	1547	1434	1254	1393	499	430	328	928	686	1441	537	500	495	953	890	899	171.097668323201	357.791201626818	427.548431393759	387.39450631867	359.385836982148	395.591309619214	70.6798583537788	57.7927633476383	53.6476245944719	174.684255431559	106.13960545564	208.722527006377	83.6507484869446	66.2220599349794	71.9666378859207	282.900011433418	266.158578456109	280.366270912161	382.299715462551	1126.69541563261	-1.55880280733721	3.47913141945164e-06	4.17223431279837e-05	958.993471998574	1282.83947686031	-0.419957983268876	3.40536373248721e-08	1.22922386617257e-07	1255.70768169559	1470.50040139453	-0.22857048705933
CT.G1_GM004073	549	323	269	1321	1250	1340	433	490	609	1148	687	1238	490	637	497	1591	1822	1773	215.23762391331	224.053180530134	176.9964617866	849.619408921441	852.885509032442	905.978153616305	146.015958031357	156.790009400467	237.143511855097	514.475829412844	253.062265299547	426.916842845729	181.722593636837	200.858129988786	172.028223614128	1124.41736766471	1297.22746602079	1316.41284146733	474.286724562127	1154.99219302849	-1.2838842521626	0.000275733388019256	0.00195114803900924	1814.47584192663	1230.26875499528	0.560507496301682	1.52790355456845e-13	9.52528061208558e-13	344.315120936182	1409.83775886732	-2.0318338319737
CT.G1_GM004019	819	516	650	1342	1131	1218	815	748	729	1011	773	1691	666	836	750	878	932	912	153.745801460886	171.384606217737	204.785489138104	413.283095373739	369.502044620375	394.306316054	131.596261922025	114.603378916085	135.923641500921	216.944059200499	136.340118324535	279.21565872234	118.26618677098	126.220465795185	124.301994674326	297.11556220418	317.729246963306	324.228906244303	702.487890290412	1277.27324604837	-0.86238149407032	0.0092668641749941	0.0373110010935373	952.166882639313	1159.6052886842	-0.284774082691053	0.000263829559377834	0.000570326469813242	616.616523271133	1329.52085348927	-1.10916691830909
CT.G1_GM003073	1084	1631	1232	1972	1546	1712	340	222	259	1118	602	1309	156	213	214	810	993	986	812.474176627657	2162.90274393573	1549.73503825398	2424.72760910964	2016.6227012393	2212.84567459224	219.192546698342	135.803111383477	192.809379990368	957.854030626957	423.93725666458	862.972051067398	110.604267675722	128.399704944812	141.609219462216	1094.40186356245	1351.61016972803	1399.570336247	252.120463220502	1138.80244194424	-2.17504045813882	5.18529087837756e-09	1.34073681445982e-07	976.234458504307	1641.98486112419	-0.750623870150829	1.32297559122559e-15	9.60765903853268e-15	1299.86299743414	1883.10324137042	-0.535478512389962
CT.G1_GM002152	191	80	76	34	35	59	331	370	404	451	335	224	689	614	448	3797	4153	4107	66.2224477623817	49.0754844572227	44.2233781567309	19.3386673023053	21.11906974747	35.2769440462842	98.7112013022466	104.700811497466	139.123769786867	178.741602541391	109.129327489085	68.3119496206722	225.973798584638	171.21600973638	137.134695838799	2373.1433909832	2614.90377110436	2696.7090644928	340.552278019294	384.537437312292	-0.173285547959347	0.636810147061105	0.719916455172828	4218.46436429892	40.3792946309933	6.70953045253787	4.9157824579266e-252	2.40755361659413e-250	101.491533777004	46.2252708298792	1.1398300207205
CT.G1_GM000428	629	2683	1311	2734	2493	2608	638	417	610	226	282	440	275	278	222	185	187	139	226.560086857458	1709.84276902943	792.504813858164	1615.50025181083	1562.75146076226	1619.9716955966	197.660558012074	122.587241791293	218.228115257117	93.0504418078413	95.4347796367818	139.39982652275	93.6984599771676	80.5344488885591	70.5965053004065	120.120188837548	122.319664636638	94.8167548377397	514.925798380532	341.814837968784	0.590345724640667	0.070552979056554	0.141058167169658	178.28117306829	2463.36972976198	-3.78640728987767	0	0	1609.5466592472	2823.47695002538	-0.811214751207888
CT.G1_GM002285	845	821	1006	1351	1209	1256	698	712	827	1115	830	1249	675	731	637	825	777	776	170.901299526391	293.788342891311	341.470426512827	448.249452641916	425.54925541152	438.071881433518	121.425712377336	117.52901903229	166.127785333369	257.774982970355	157.721739480494	222.191731969322	129.139598247752	118.907752690154	113.743230793379	300.78358096146	285.385295991585	297.226759969258	690.229845463521	1189.95861533722	-0.78547298837999	0.0111378526286456	0.0425948130171646	831.626146212589	1199.48721285875	-0.528628164150006	2.34306118114836e-12	1.32326757850463e-11	864.235605899413	1374.96145105924	-0.67106576801805
CT.G1_GM002438	321	199	97	86	76	94	1949	902	1833	1018	1025	724	384	550	471	2104	2190	2298	67.1885492450521	73.6963627734669	34.0744163588471	29.530067886912	27.6846285970941	33.930102170435	350.888109663301	154.089565455297	381.066530717883	243.565208538717	201.57603873141	133.292464326578	76.0306070012228	92.5885022787011	87.0379412565171	793.866521781663	832.446370903918	910.914857380329	1456.380699928	1029.14319449614	0.50124764348796	0.175715703885181	0.269061927388403	2307.27968433293	80.5210025608759	4.84067216753269	0	0	183.135839292227	92.27980074256	0.990945559535751
CT.G1_GM001934	876	543	847	1266	1225	1162	790	852	864	1303	936	1454	659	758	693	727	691	674	212.100260990596	232.616047794535	344.181059564721	502.859391126677	516.188189314646	485.188286188815	164.524571868589	168.365518844303	207.777706934108	360.627429069006	212.930441775137	309.655146929573	150.934845090579	147.608185109797	148.138452237384	317.309466156846	303.834483451528	309.054109797846	770.191411602717	1377.7947479937	-0.83869855825213	0.00612853039113996	0.0276122349605459	731.47222145506	1148.80309807028	-0.651254266810888	2.83482140937601e-17	2.3263775694638e-16	711.422550250784	1316.5912837663	-0.888777936830582
CT.G1_GM003945	865	521	474	720	792	722	1108	1124	1405	813	1086	1535	936	1122	997	687	688	717	131.601396346419	140.244183885273	121.028929426736	179.701891771378	209.70290629249	189.429961012311	144.994233875679	139.568420186392	212.309204913038	141.387878752518	155.238352408221	205.413777614027	134.706093169237	137.290783946036	133.917403301163	188.413773569866	190.08801966168	206.586089776448	1124.90735073926	1236.13893241666	-0.136438435317428	0.643797110937041	0.726019266805702	732.070751061568	703.420849833749	0.0577148834871634	0.515002214563532	0.579886620849354	565.179899932003	805.759777829466	-0.510795505102708
CT.G1_GM000811	1254	923	1048	1132	1059	1069	506	418	683	1076	686	1179	474	519	479	1244	1294	1264	523.874069849022	682.234713795127	734.779631720592	775.80318075526	769.945888711451	770.147932518094	181.822014146494	142.52206608935	283.398912724623	513.829318403129	269.263999086233	433.231444840733	187.315928737067	174.381681940749	176.669813709334	936.831030585655	981.715302648944	1000.03216790062	500.367357480112	1102.44703164609	-1.13964359060475	0.00158536113471847	0.0090121456712011	1329.83590370931	1025.09534769576	0.375333478260891	1.17900994405753e-07	3.98338790150123e-07	1012.18645805675	1174.8812591652	-0.215897190818158
CT.G1_GM001842	1249	1367	1762	1209	1185	1146	504	395	413	953	636	1240	664	751	721	657	755	681	324.784701263932	628.933005497095	768.963082027892	515.745193422511	536.273521087541	513.907345894598	112.727595444862	83.8313929895248	106.667296266045	283.271752586385	155.387131976996	283.616576550112	163.330844260014	157.064197856704	165.525863336676	307.971136662357	356.534856823464	335.365024273119	402.369755995797	1052.75306695272	-1.38719894979078	3.18188942520917e-05	0.000296331586590908	731.781080786972	1113.51165925278	-0.60554837578916	4.25235601182334e-14	2.78129524619471e-13	1433.84554086641	1276.03885773348	0.167541016888058
CT.G1_GM003313	621	138	172	1217	1192	1235	945	1085	1347	1212	1042	867	931	1126	863	741	772	744	103.942581846208	40.8680327462734	48.3166490931978	334.170601923609	347.226636399782	356.480632706168	136.050546226557	148.220440507596	223.932745872374	231.889862521777	163.868103902293	127.643233450696	147.407161340882	151.580881583977	127.529356151814	223.579318863892	234.66110877966	235.83723009292	1045.58697622283	1169.82501339469	-0.16153588666127	0.617915271169126	0.703172661415859	789.34151578878	1146.54167918375	-0.538517062719903	1.24717642575501e-12	7.15577701824947e-12	257.779387440975	1313.76319390913	-2.34540408688653
CT.G1_GM003117	1200	968	1145	497	457	510	903	939	1000	667	941	799	1740	1567	1480	483	491	427	165.746389495937	236.559794590954	265.420692285343	112.614673556442	109.853502637653	121.478687021723	107.279604156424	105.85341766227	137.186362383411	105.309101650538	122.117319771733	97.0703084929927	227.341688405799	174.074824231197	180.477064137444	120.260078312573	123.159024681932	111.693586314824	874.557924047107	872.12847367699	0.00379479830639944	0.987727703359561	0.990997838428089	489.46799858113	460.462561493563	0.0885461459923449	0.363964220352324	0.43081766376584	1051.429546391	527.70341823273	0.993666180525271
CT.G1_GM000978	871	835	958	1315	1112	1227	777	688	746	802	714	1018	763	820	742	916	968	930	186.522142288532	316.374492631397	344.305697274424	461.96998058232	414.430686338588	453.131115274479	143.1198393148	120.247800040968	158.671591255173	196.319686318124	143.659801261751	191.750637997732	154.562374059663	141.231063789062	140.285768813036	353.605681489665	376.451918945974	377.166158420662	679.697230527729	934.491650506011	-0.458949990052531	0.104112055854415	0.184499328593365	984.162840089174	1148.15191775117	-0.222669601084816	0.00394440575809342	0.00706691602313371	857.985026101737	1316.31753704283	-0.618684726994963
CT.G1_GM004849	828	2291	1336	1178	1124	1091	411	100	217	1431	648	2069	243	247	294	864	954	842	897.88698360767	4395.61022049205	2431.44392020064	2095.61931293555	2121.25328646503	2040.24899217848	383.353773161781	88.5049987931422	233.721778619721	1773.81456271168	660.223767500815	1973.46136906156	249.266901128427	215.423178928485	281.472610408493	1688.9492589446	1878.7181532557	1729.18301264853	224.279590408157	1553.46259848356	-2.79216685232942	2.27657811573506e-08	4.91227841310721e-07	929.710836647572	1066.97370712834	-0.198542521742264	0.00937415772435558	0.0157272111779953	1520.79480782203	1222.84439311243	0.314092513850244
CT.G1_GM003223	909	843	1057	1726	1409	1648	424	278	366	1736	734	1060	450	410	310	869	942	990	352.311911984263	578.087748044058	687.55095803629	1097.43801057381	950.406319023406	1101.50819834718	141.350022509653	87.9396436677716	140.894045515812	769.113453596869	267.290986378011	361.365018668289	164.98442970055	127.806057725463	106.077337204204	607.148241295893	663.034710901013	726.668222307343	329.20681457965	1370.00502321123	-2.05669718566976	4.84710156072035e-07	7.28015646178782e-06	980.546744320208	1502.72163899981	-0.616428646759389	6.40306145435846e-13	3.75115236589306e-12	905.757991797047	1722.9199665963	-0.928726574833054
CT.G1_GM004339	904	842	1013	1262	1172	1075	795	854	631	936	757	1144	776	867	801	768	783	753	121.088518665126	199.548916334043	227.724858728022	277.31263244337	273.210273127323	248.319075387606	91.5942573588342	93.3617251395307	83.9483191353249	143.313673378039	95.2697937408198	134.783695605045	98.3248424258312	93.4023431576483	94.7249802358919	185.441647353824	190.466331010898	191.014810493269	693.881669780709	1051.03217612866	-0.59832645454158	0.0384850879049618	0.0947876382597448	805.699995030533	1102.86179197317	-0.453156684223826	9.66609267436916e-09	3.71241024796035e-08	888.231871330493	1264.22959949396	-0.510382121673484
CT.G1_GM000866	697	838	864	817	793	759	975	997	946	742	883	1063	1384	1378	1425	503	552	515	100.777331332455	214.376334338562	209.657439825684	193.78845259404	199.543755179925	189.251327230488	121.25545136504	117.65264506235	135.853027695396	122.634093224511	119.954235947164	135.188621576442	189.292395699173	160.244610290663	181.904067951067	131.102079822397	144.940939286813	141.018092084559	894.47903140509	977.479178028751	-0.12799351590618	0.603232291490491	0.690736016338898	549.01054091173	745.060818483938	-0.440550371985438	3.51200155627878e-07	1.1099883080815e-06	784.427115621769	853.858014914364	-0.123661271171275
CT.G1_GM004840	904	694	828	1412	1204	1279	689	686	612	861	774	1098	847	914	851	814	874	787	196.060346179066	266.307594327497	301.382569749421	502.379366700339	454.446433612792	478.364520805916	128.530778446943	121.428858344191	131.832007848175	213.452737735116	157.720122236306	209.459698717215	173.768777988294	159.430595579462	162.947749290903	318.241827958542	344.234730806181	323.246325642373	607.784926612117	1007.38883000656	-0.728501458312737	0.00770814693195988	0.0328709286005916	865.127998746094	1223.78090817697	-0.500490196372678	1.06332184719432e-10	5.1216808406952e-10	766.557573706585	1403.05831048886	-0.873281223345353
CT.G1_GM000075	670	573	366	588	549	657	1422	1420	1506	791	1138	816	1197	1372	1442	548	521	537	98.1261491261506	148.479782015673	89.9616678610267	141.274260221608	139.932043171599	165.936683179723	179.1332191983	169.73631090386	219.070063751538	132.423078463602	156.594687582254	105.117956959396	165.833056508493	161.60998964615	186.454420770048	144.6778453377	138.570120420891	148.943573239127	1337.29291390695	996.171131683089	0.424813282279549	0.0960076872319417	0.173909283877428	561.830727196479	564.522920979005	-0.00688926457543598	0.94329659786232	0.955470180693767	499.664410586944	646.847094725422	-0.372990715401681
CT.G1_GM001939	691	538	593	1687	1326	1447	602	600	478	842	779	1214	1147	1381	906	607	685	585	146.437452000293	201.724727847397	210.909076337695	586.495874481032	489.049161071143	528.822262316577	109.732983877257	103.777171142063	100.612078876968	203.968663888132	155.108780572286	226.292209411307	229.934710315998	235.381286872174	169.511741361031	231.885892663964	263.625007928396	234.783467403969	512.137796174245	1040.38471866619	-1.02205708047062	0.000294208980108937	0.00206282909623291	655.889662377311	1400.18366443329	-1.09417133154549	5.09374009423388e-35	8.12080126481766e-34	574.199906250878	1605.81578983326	-1.48513932654481
CT.G1_GM000024	1279	137	1375	1716	1572	1610	287	287	147	1493	662	1391	392	444	286	893	1095	1041	639.086391086576	121.119017338727	1153.07666536755	1406.63711197841	1367.02496177153	1387.33704676538	123.349531181224	117.043522423598	72.9549005368959	852.758537701876	310.793426259083	611.354277073975	185.285781747363	178.433392787157	126.168961888454	804.362851161535	993.630839779922	985.093116993322	217.224606313178	1352.68534472167	-2.63724325739185	4.90217725838713e-11	2.17685088691278e-09	1059.796098993	1539.89731713345	-0.539290048032643	5.5684923613786e-11	2.76482645874775e-10	847.84445241191	1765.02842757968	-1.05775948127641
CT.G1_GM004118	966	399	387	558	492	510	1380	1489	1385	854	1274	1015	1156	1384	1288	518	509	519	109.16659926346	79.7789465041431	73.3989893791067	103.448123394998	96.7637377520443	99.3916530177732	134.140006405194	137.335816641696	155.457091555384	110.318352908005	135.271682784532	100.89171328746	123.576955390488	125.791959773962	128.5067645873	105.524653697199	104.4605613901	111.075312258153	1303.79746502739	1136.06612686606	0.198539034885499	0.402226488942721	0.508600722956256	540.853626560541	490.270760116614	0.141118470633621	0.127901317937572	0.17167548090634	512.19431090162	562.031523222728	-0.131823706289151
CT.G1_GM000387	1656	2341	2400	898	923	859	382	220	301	827	510	1352	317	331	282	819	793	866	888.435541674958	2222.13147892246	2160.94291048402	790.346785110873	861.79142929518	794.741401526573	176.276953344772	96.3307039495885	160.391074563822	507.16391362713	257.075433836818	637.997655799383	160.876220918884	142.822859347558	133.570998150883	792.065348739698	772.610661922026	879.875071644209	278.21205141177	994.874999124254	-1.83838092622485	2.67284251266566e-06	3.26929718914475e-05	867.422750229509	843.304728017611	0.0404730327775675	0.628363147448973	0.685344590893036	2118.64385062827	966.246877069222	1.1322165633536
CT.G1_GM003913	301	111	82	96	78	76	564	612	623	462	525	336	770	736	666	3059	3526	3450	81.1696901892602	52.9606269767528	37.1114313771396	42.4692301540823	36.6063875622813	35.3433789691586	130.819678664407	134.696179115658	166.864345445689	142.412008528913	133.018334501622	79.6972745574509	196.419734618803	159.628100282633	158.561992063612	1487.02541278563	1726.75856484998	1761.91120600333	553.00256463201	488.784286639719	0.179016687962021	0.546057410626849	0.642708956050439	3511.30606562314	78.4746350035317	5.48152096279695	0	0	140.669327585877	90.0027189567962	0.64965107134432
CT.G1_GM004308	1030	700	927	812	734	746	1018	1028	1105	774	1011	1146	1002	1082	1129	578	646	585	126.801993268359	152.47184029735	191.529224448244	163.991239263454	157.260551250001	158.377967657562	107.796141323146	103.290036755784	135.113655386532	108.919856325473	116.940466244469	124.093854134292	116.687296890143	107.132257048145	122.710088452675	128.270921588413	144.42530451278	136.389912827668	969.666130260864	1061.21737234513	-0.130411955475806	0.603051745863551	0.690736016338898	632.449567790093	720.458574683653	-0.188088012846062	0.0282111186660358	0.0437458126832501	834.072888903917	825.846609454034	0.0134680447332157
CT.G1_GM003011	884	199	204	255	268	231	1658	1839	1920	754	1475	928	1334	1555	1275	461	418	391	79.2521390618831	31.5656364737717	30.6941319299182	37.50374793455	41.8146436372071	35.7139421009696	127.852679833193	134.560291304972	170.965336889005	77.2693603483814	124.244038030538	73.1785001213533	113.130982673704	112.12262564664	100.917476942718	74.5025562590651	68.0545125719076	66.3854670757984	1666.87254691107	1126.23004169511	0.56514337058449	0.0405330552301303	0.0976746214904596	443.811042129344	237.245868816023	0.904077370933973	2.60905339865019e-15	1.84654623196954e-14	353.043850231478	271.834785093769	0.379875003753023
CT.G1_GM004048	856	1016	807	796	713	768	1069	971	1405	1080	1126	978	908	1001	829	567	553	594	157.500955390327	330.754591816567	249.200794573191	240.26928630042	228.314679659833	243.690012546613	169.181828462475	145.81597941959	256.763839876779	227.148789448808	194.658166330604	158.279650418475	158.038274168513	148.131576010296	134.667075804245	188.063280525532	184.780644375076	206.982392563355	1069.49160139689	1176.25869493851	-0.137137597785969	0.648795113711817	0.730101321553802	599.906656616389	715.853031184144	-0.255481025610468	0.00361543701620335	0.0065233437704677	866.160900057476	820.526378451496	0.0769395034608865
CT.G1_GM000973	803	1345	1376	2518	2318	2204	160	103	129	704	377	880	89	143	93	897	995	902	699.598510432658	2073.28192509825	2011.95482377829	3598.85889757623	3514.64641766613	3311.40273726424	119.900196484563	73.239777633778	111.627487791671	701.105272757727	308.602536043762	674.361553947661	73.3483484520566	100.201334688283	71.5342043197582	1408.76091737586	1574.26677483924	1488.25516450904	120.618340591636	735.567732855945	-2.60835538936666	1.24513811106788e-11	6.05571932113014e-10	976.802804521114	2212.75002348784	-1.17974641781042	2.17225049325027e-60	4.96213340286498e-59	1181.65165780634	2536.47910724848	-1.10280136999195
CT.G1_GM004049	841	481	508	782	785	791	1031	1063	1031	810	1009	1222	1254	1319	1308	613	596	579	106.625023436743	107.897396751146	108.091941189841	162.64685111715	173.207892928877	172.944481949144	112.431599823876	109.994981211547	129.828463977071	117.38846021888	120.192984637734	136.273418156537	150.39302068574	134.496838996451	146.409197189837	140.099033476866	137.224394038713	139.020625267972	958.668841895841	1102.65437374434	-0.201989324455768	0.415075373329204	0.522081668259721	625.207222432499	742.02836366868	-0.246921124263759	0.00319269147036227	0.00581715987546363	557.245792201597	850.197408152397	-0.608692428492434
CT.G1_GM000971	655	434	565	2080	1781	2030	237	208	176	1039	861	1859	321	371	328	1016	1007	978	366.850490926927	430.071120522238	531.083382418635	1911.11535693371	1735.98753324203	1960.69898916962	114.172821027488	95.0796558463471	97.9058364684425	665.182163713221	453.080911671677	915.807074602136	170.06691707704	167.119009252836	162.188149886272	1025.77718016283	1024.23401151242	1037.34732008303	189.452506485739	1375.59769970591	-2.85987208556926	1.65188957692523e-17	2.89222266497081e-15	1049.42656606456	1851.58976033951	-0.819314287645554	5.3544503144018e-29	7.31695196981425e-28	517.400821636374	2122.55677693926	-2.03761724947386
CT.G1_GM004250	1312	2480	2083	1110	926	914	328	69	201	1039	467	1315	643	536	396	733	715	643	1671.71808445602	5590.9245667891	4454.35612334511	2320.21348802733	2053.40715154651	2008.36425769943	359.475776585281	71.7554277715401	254.374382790381	1513.28942244758	559.076059910316	1473.77694435536	775.00977561751	549.28549833668	445.473488513849	1683.62242245082	1654.4634051404	1551.59263139107	185.254225003825	1062.5112908882	-2.5200754991971	7.79054218341549e-07	1.10255063510324e-05	730.649282498722	926.334594435432	-0.342530376793426	7.85542372236435e-05	0.000183553068810361	1974.47196255303	1062.26594691435	0.893862398572132
CT.G1_GM004659	2122	5467	2867	299	270	264	728	386	583	215	311	749	189	247	218	327	352	314	711.526350933824	3243.37697438837	1613.39149071815	164.47222212427	157.559375615993	152.656963040611	209.963386837359	105.635374217446	194.161122239843	82.4064702462462	97.978504807905	220.90432886175	59.9479608707986	66.6111145370974	64.5356329718362	197.653669900703	214.34343710321	199.394321951704	523.837726590714	452.323010465781	0.210825983186247	0.613288874145434	0.698686413973456	347.072885482018	261.795578167176	0.406631635658421	0.000335728992006977	0.000714649822345868	3546.35054978343	300.109780466322	3.56254567515405
CT.G1_GM000251	566	501	338	394	328	332	778	842	865	638	669	611	1796	1622	1898	1158	1270	1276	122.234450677205	191.433379439676	122.506844731006	139.588351547223	123.278095271672	123.6466516256	144.5184757045	148.410882298297	185.541648632835	157.498026381553	135.746337632926	116.063377328237	366.902379473613	281.729407507619	361.885242766344	450.813874996659	498.084277475006	521.87368470227	764.084891173985	707.508736845327	0.111652567798815	0.673187719422401	0.749917168627608	1296.15271697151	330.997586470468	1.96833752432838	1.93966932979697e-101	5.84958405764386e-100	438.808725116473	379.556939702285	0.208268353744331
CT.G1_GM001571	869	368	428	527	502	508	1332	1368	1463	721	1257	1192	1272	1413	1268	433	494	454	102.523925544284	76.8167652545694	84.7453112849926	101.99804038959	103.07279318418	103.356131261783	135.168737130644	131.72493987046	171.434366142587	97.2339565808206	139.336705390449	123.69681155271	141.957899110862	134.076217722106	132.075473119052	92.0883872620389	105.84109325814	101.437569070264	1281.08783909609	1132.33977650297	0.177447584524139	0.488069500510106	0.589686494307162	482.915570037997	483.405030533692	-0.00147050514919899	0.987776175918963	0.990364518338665	493.127092348445	553.994287768942	-0.165845486479701
CT.G1_GM000753	656	586	834	1675	1519	1569	686	684	453	1165	835	916	395	545	533	886	945	960	103.511955693871	163.601407976551	220.861076880352	433.587994582966	417.137588776808	426.949688076147	93.1059362446209	88.0885046811745	70.995853798526	210.130862570456	123.793533595008	127.133191070361	58.9590900565589	69.1651486977243	74.2525469487074	252.018206917824	270.794850350981	286.87680640485	552.834317987239	1099.42466372716	-0.990705087218048	0.00179807321657112	0.00998965790675234	976.668241521522	1497.34174675981	-0.616853407550722	7.70195279136432e-17	6.0762055397851e-16	671.314406506049	1716.30482037132	-1.35560077770746
CT.G1_GM001860	995	989	1033	1242	1086	1071	673	629	469	937	745	1267	471	517	500	1046	1089	1081	196.178644859383	345.006825766171	341.818395422872	401.722362504391	372.643330491915	364.154098928948	114.132753522618	101.21753498343	91.8437487831163	211.176449432799	138.009738156034	219.726310874906	87.8449011833065	81.9829101995044	87.0354392110367	371.767871392266	389.922635581372	403.637839920764	538.599889475842	1089.86157520384	-1.0162305717942	0.000859199728631376	0.00526517593705307	1125.04347398946	1067.89185462402	0.0747594330710549	0.327062448817211	0.393683899264445	970.73352672458	1224.33869067247	-0.33595950615116
CT.G1_GM000515	1222	931	1201	937	935	921	832	748	686	806	806	1125	748	851	816	742	800	717	195.240413946523	263.178823525162	322.03863815527	245.591803019753	259.983031029199	253.761204165256	114.337428747975	97.538612463063	108.860603935932	147.201013090444	120.992476297776	158.098531523156	113.049101178722	109.353380219088	115.102867745575	213.704634188269	232.118854657224	216.947774530126	693.098142760475	1002.49831720951	-0.532159688254968	0.0467777432461719	0.106642117043356	789.603040568697	878.778823137864	-0.154068066012167	0.0523254805438222	0.0768009091079547	1063.30035466229	1006.94072502639	0.0777451135541186
CT.G1_GM002759	577	1619	771	1155	1051	1023	320	222	187	1064	675	1477	941	783	767	1071	1064	1054	114.874873133947	570.294031856826	257.614361130212	377.23065578147	364.155459684695	351.23027824578	54.7981366745855	36.0727014612362	36.977619388838	242.140872456121	126.263497202711	258.646452805711	177.217194512072	125.376208371508	134.816195426974	384.370654511602	384.691665880549	397.399551294271	221.932134541223	1195.91168728623	-2.42927805281199	1.85357832251253e-11	8.73748304642831e-10	1115.38432607768	1014.87891079568	0.135929192179302	0.0656256930851595	0.0945416313784335	1009.88750292341	1163.37655934341	-0.204814654650415
CT.G1_GM002848	1050	1317	1300	1214	1186	1082	549	472	375	1318	794	1365	399	350	364	886	872	850	142.898172252338	317.121652718086	296.92528865685	271.039023752046	280.903365089713	253.940352485243	64.2652646928651	52.4270999526587	50.6893535241777	205.035956447381	101.527264977152	163.398033701316	51.3661803871433	38.3097711212638	43.7357149112058	217.361497555293	215.514144066391	219.075509564007	425.049888321133	1308.37577126656	-1.62132397283855	1.35209845659588e-06	1.78570244440077e-05	912.00505359317	1094.97055536061	-0.263840694842208	0.000553322285658063	0.00113672450765056	1201.2053220117	1254.9128693973	-0.063962933618458
CT.G1_GM002348	819	687	748	1086	1067	1052	815	768	801	1070	821	982	816	836	787	840	829	834	183.078882002765	271.715137053205	280.622447403133	398.253808755757	415.100873536456	405.543245249299	156.703443472938	140.117387563038	177.842262909222	273.410614460414	172.433767303944	193.082377340666	172.548628114891	150.302002032425	155.319703819068	338.489465273375	336.535434391215	353.067652882636	732.428796962442	1075.41941559281	-0.553468709345271	0.0603177034714619	0.126324978425536	875.554498539873	1008.24285310963	-0.203642853071098	0.00696792431895197	0.0119623198767874	715.122209084869	1155.36124552292	-0.693508343365254
CT.G1_GM000851	1139	2381	1602	1289	1090	1092	332	65	212	1679	573	1107	331	279	200	766	704	808	739.508660165996	2735.15335802853	1745.61518867603	1372.92944789911	1231.63186374417	1222.67001318919	185.406179627642	34.4436651354203	136.711016006745	1246.08445910852	349.541682050885	632.184670713282	203.289307271366	145.689375450075	114.642858782436	896.519686549355	830.068851966572	993.501279760661	189.003787101825	1309.22419645208	-2.79227287926742	1.93096724553636e-07	3.23305116957563e-06	797.628809806308	1090.17490955895	-0.451529924902286	2.77446320353139e-07	8.85110147577861e-07	1722.95666934547	1250.04270495966	0.462415907376952
Novel00424	688	563	904	2041	1783	2325	348	259	221	1297	664	1069	222	257	248	735	1047	968	388.894338208064	563.059542860103	857.586770574713	1892.61357009093	1753.99925002851	2266.38257177583	169.19557763628	119.486656226498	124.074794817059	838.031612615362	352.643652635131	531.493169027658	118.703400030762	116.837012502436	123.763429285201	748.931404680647	1074.76071104709	1036.22978047327	252.312332098186	1155.74643417155	-2.19459419653132	2.36991120088363e-09	6.72352585139578e-08	962.383695248673	1934.31695478383	-1.00718797159339	6.11513542156642e-08	2.13704752382913e-07	695.749647491428	2216.70600473142	-1.67286825521472
CT.G1_GM003139	793	621	682	1346	1164	1302	782	748	715	1058	829	1124	758	770	674	735	779	749	101.295345144387	140.34942824707	146.206653268859	282.057156845698	258.764180905843	286.810051773269	85.9190834677211	77.9819984353812	90.7131927805196	154.482472683107	99.4937136557994	126.287222654006	91.5909384531425	79.1063168591709	76.0105139764397	169.244732636688	180.707291670347	181.190594045286	687.928797296738	1121.41202895444	-0.704376962232346	0.0142287577390261	0.0505050281892502	791.471207165869	1198.17098237171	-0.598475760978196	2.8816872029573e-14	1.91134225964297e-13	660.809873485439	1373.4974970191	-1.0569276077181
CT.G1_GM001202	709	525	648	1129	972	978	648	621	643	1081	768	951	817	921	816	1077	1126	1158	154.096432716121	201.88702094809	236.367529441003	402.54649962279	367.660939603716	366.566089968421	121.140102567613	110.157586344369	138.805102957889	268.564921685947	156.831168968053	181.804097264718	167.971425700957	160.994158408835	156.579167636838	421.962225274997	444.433368228928	476.642143775905	587.377456826113	1052.66931573647	-0.840988645968407	0.00611383138557728	0.027568475887283	1176.1828737765	967.270335003073	0.281548097727004	0.000374955146967203	0.000790725253094459	593.601748661895	1109.01823288112	-0.903097971197389
CT.G1_GM001335	806	1010	380	742	718	675	1375	1376	1715	629	1049	762	1072	1168	1040	370	364	332	116.3722773502	258.011231493054	92.0798383716634	175.749524856828	180.415486488585	168.068121812673	170.759066124771	162.147175126065	245.938616540811	103.810762333528	142.303240343321	96.7712303319755	146.411867082324	135.631783446206	132.570014036799	96.3003213626802	95.4416180147954	90.7799846896557	1380.9768642839	877.174275949681	0.654293214744554	0.0170376810437533	0.0566036824211398	372.546728582938	671.395133865456	-0.849466825225466	1.60480477428953e-19	1.5045351957428e-18	697.096350983895	769.465297660187	-0.143027082722184
CT.G1_GM002948	710	747	629	1130	1108	1090	632	550	547	940	721	1385	1150	1054	978	691	729	789	118.063884132791	219.776911613506	175.539890723182	308.256983551093	320.651559467623	312.57360270612	90.3945771702135	74.6445095857333	90.3429264031155	178.675009959159	112.646782718567	202.574740489116	180.893749367161	140.96245897272	143.580362109363	207.132518740347	220.14466463863	248.469594487007	529.996291168873	1124.01538569637	-1.08435796344611	0.000633213933602174	0.00402942366055465	773.447649071542	1046.90427516686	-0.43719586314955	1.58991422589739e-07	5.26417246670841e-07	668.562177984918	1199.67817342834	-0.845043941835794
CT.G1_GM002440	308	364	163	165	121	164	1826	765	1943	797	695	750	357	402	400	2057	2051	2235	98.4190630041391	205.793967267796	87.4143181004313	86.4944450336375	67.2897256781457	90.3731541435438	501.875348302411	199.510798219902	616.665170400924	291.114658642889	208.659481456462	210.798042030875	107.910505670598	103.313886834485	112.845948770172	1184.87987203577	1190.18942725492	1352.51959853509	1417.47101971901	834.162802153226	0.765226503027074	0.0483856962221984	0.109210882670214	2220.57188089473	141.315350393846	3.97251039822707	0	0	264.777411040413	162.056492803936	0.706857022003014
CT.G1_GM004661	1975	3132	1073	93	101	106	1113	1150	1367	401	770	667	812	907	944	342	304	300	423.830964929479	1189.18680768648	386.448623824893	32.740423614838	37.7208816289548	39.22821353286	205.441098505478	201.418744621867	291.368237779063	98.3664954604495	155.253399258314	125.900720833784	164.834689446226	156.544209580948	178.852513836076	132.301025283994	118.473463417047	121.922642722061	1121.05655490963	653.889382909034	0.776656528083026	0.0050926553459668	0.0238591681652023	330.72269410648	94.4995387793553	1.80856219451862	4.33897007871308e-36	7.12149459031675e-35	2001.35390879246	108.233566898797	4.20860507842358
CT.G1_GM003884	104	191	184	42	43	51	109	81	71	317	148	64	820	550	319	3865	4035	4553	88.3428256013343	287.060911896967	262.314458855977	58.5279078060947	63.5683999398847	74.7093925183595	79.639958633731	56.1564217342488	59.9024251347166	307.804136615901	118.12028103744	47.8183647344705	658.898927948531	375.755005081062	239.23576235003	5918.32711484531	6224.4846990597	7324.41809302594	79.5918244160193	210.161361798129	-1.39671915914347	0.00735207058369005	0.0317501681020808	4361.83124309207	42.8350781092382	6.67165694186046	0	0	161.323918711218	49.0637586950821	1.71324141502478
CT.G1_GM003909	301	49	50	63	83	63	711	789	691	468	552	351	687	745	619	2947	3260	3116	53.9229224807388	15.5312264738741	15.0329215360268	18.5149796223147	25.8773557608718	19.4632140128467	109.557750933231	115.361366265241	122.951288204428	95.8362965208154	92.9117871077759	55.3083678222731	116.420823053017	107.34142020849	97.9027851059177	951.696742608692	1060.58735374444	1057.16287927899	670.394227936617	505.253763031756	0.409023673391266	0.152173069496608	0.241209666289502	3260.97718427907	65.8913468273443	5.63189504440245	0	0	106.237828402825	75.4373333269074	0.500926898772475
CT.G1_GM001554	778	180	172	250	207	269	1605	1664	1857	710	1353	887	1346	1686	1383	401	390	347	74.9571597184508	30.6837740722616	27.8117573702811	39.5138453997399	34.708732019755	44.6943769319219	133.007197523947	130.846860975691	177.702500293142	78.1932234490253	122.47744871276	75.1681643185409	122.672039792345	130.645734023029	117.639501749948	69.6449159038036	68.2370196311561	63.314113379533	1579.79225875309	1053.50819305124	0.58399914979872	0.0330784845320694	0.0864067408920862	397.604152499859	228.245505626096	0.800872913987118	3.45757674496128e-11	1.75225867819975e-10	309.758023501985	261.627712901756	0.24665792406282
CT.G1_GM003253	1271	1263	1425	1215	1174	1100	584	425	540	1256	645	1120	273	355	305	771	882	837	597.042173020007	1049.70086633784	1123.41646123953	936.292402691311	959.759530975346	891.085191327682	235.960271468814	162.938926349587	251.942438419526	674.413634022135	284.671495587802	462.758368398102	121.30790648305	134.119507469235	126.490168036796	652.867962710951	752.402035813908	744.598996624018	477.550712505312	1148.96323150074	-1.2661293406096	0.000553826455157684	0.00358757771374872	870.988555453908	1097.15611525419	-0.333209748431393	3.51069583387683e-05	8.5661538043021e-05	1278.21546471694	1257.43080433304	0.0228227157615712
CT.G1_GM000820	746	619	541	1174	1144	1076	761	792	875	957	843	1037	872	855	786	794	819	748	180.624194861855	265.173726675538	219.837016793995	466.31668655823	482.056562102821	449.279342460555	158.48506226835	156.508792165127	210.423024962204	264.866039615532	191.773891470556	220.847584158162	199.719552229113	166.497359193768	168.018504269241	346.552566889321	360.116413815921	342.985866659924	748.068864877751	1051.18598738064	-0.49040368098767	0.081568121956154	0.155570946575572	825.2725406221	1067.3982776523	-0.371012017490077	1.2165475501971e-06	3.58579879745143e-06	597.881082927133	1223.27417421233	-1.03416555909946
CT.G1_GM003448	464	401	545	2257	2303	2091	101	90	30	1030	516	1238	579	769	287	892	906	878	230.718974178344	352.786900280477	454.808208090692	1841.07997098754	1992.93964916466	1793.02542044063	43.1969701786001	36.5245019409748	14.8161271374084	585.436505127728	241.068154312402	541.455507999462	272.339663973016	307.535892406922	125.992501801897	799.542781526573	818.117056828085	826.794116215214	65.9877677407072	1047.78514740432	-3.98527124678288	3.17564193834275e-19	8.10847241590182e-17	935.841241345382	2092.47533151856	-1.16086763110674	4.0056551483498e-59	9.01566941845497e-58	453.549418226367	2397.68503897093	-2.40435279752512
CT.G1_GM003921	151	130	106	40	37	25	399	425	363	314	279	194	834	798	569	3330	3718	3647	41.1551830495727	62.6893387685512	48.4863973007444	17.8847693830694	17.5502857687531	11.7504549415476	93.5377819600412	94.5394305290383	98.2657843966353	97.8260418334247	71.4457835152025	46.5078346849295	215.020884012942	174.926102511242	136.916985342397	1636.07551320447	1840.25876079788	1882.43887748213	362.793944368637	295.459320839077	0.299038441849577	0.350816957960546	0.457600323197579	3741.91527952466	32.0189004648473	6.86627087519479	0	0	121.475221805159	36.7197456721628	1.72307420238594
CT.G1_GM004977	1324	1470	1480	1211	961	1149	491	277	371	1111	553	1115	588	519	486	720	781	735	737.489918639134	1448.73243666137	1383.55452283267	1106.59322955786	931.593325844135	1103.71060113912	235.242711319969	125.928587900319	205.253287693187	707.390796463291	289.413005820577	546.285621710396	309.822126856246	232.508909254332	239.002169694464	722.956422316904	790.025400689155	775.341395998901	350.600845574573	1053.37662360514	-1.58670622189944	4.36431056883865e-05	0.000387040451025228	781.934815047606	1043.17113202855	-0.416191031074993	2.11271230607358e-06	6.02142678667712e-06	1386.66104793433	1196.13409577383	0.212486246070403
CT.G1_GM000524	849	845	849	1150	987	1044	763	695	823	788	855	1123	809	955	854	660	654	635	277.378176536734	488.454431238295	465.520433881113	616.365329459789	561.198664943347	588.209696750885	214.41527324466	185.321524716538	267.062274571353	294.28495468737	262.455406151276	322.716487961601	250.023092265648	250.941279617073	246.331493907554	388.704935396349	388.029071888766	392.894413579506	703.421803295395	1009.52766626701	-0.521332043419242	0.0559079796704214	0.12067773843619	681.548032815043	999.500904328339	-0.552710050662435	6.60299424672111e-12	3.56783148971109e-11	816.919117195961	1145.89732640027	-0.489522348555426
CT.G1_GM000003	801	789	719	720	687	724	936	948	876	668	866	942	1437	1349	1596	430	439	397	95.3845299784357	166.236037202163	143.694709404801	140.654518092083	142.376083760163	148.679494731425	95.871132574602	92.1361851922254	103.609038603419	90.9283130072034	96.8920466453868	98.6672741965637	161.871055298958	129.199703106462	167.793752399722	92.3050377597956	94.9362048044752	89.5310060409374	845.27285781663	897.629197760719	-0.0867647081335181	0.714462804416725	0.780711138635109	442.466280146121	670.352395265371	-0.59901113076128	3.55012130700545e-11	1.79767102080127e-10	737.899278662181	768.188808333431	-0.0594372171869856
CT.G1_GM003406	1500	2010	2080	742	631	669	655	549	544	1084	761	953	395	422	375	686	660	563	215.961926991528	512.017422054223	502.592183511821	175.253057272487	158.106662838263	166.103634412704	81.1136260380871	64.5111436118489	77.7916430491426	178.3990183883	102.942663616001	120.685650402411	53.7960058990636	48.8655199211736	47.6666547374004	178.041633994075	172.564631566144	153.508299105213	535.56615230222	1052.44400427722	-0.973818884592446	0.0016766740154378	0.00942850250836525	666.707676219366	641.556698734557	0.0555772033525313	0.545274242238325	0.608932672561661	1844.29939245363	735.552397784353	1.32561970451482
CT.G1_GM000930	797	753	685	1160	1286	1053	392	346	338	1279	767	1463	341	407	388	1305	1275	1188	287.072160930675	479.877601594915	414.085276501024	685.43536653276	806.136533710494	654.075995192954	121.44661244629	101.71507352467	120.91984091296	526.599624213403	259.569063763871	463.504423188143	116.186090371688	117.904750710948	123.384883137647	847.334305043245	833.997713431621	810.376293145574	329.692549107126	1316.05351663174	-1.99662281484059	3.26512318298989e-09	8.85339595812479e-08	1317.06800452707	1101.39257199933	0.258297524404091	0.00204554444288671	0.00385317633210845	711.370740419595	1261.76028686573	-0.82808239711308
CT.G1_GM002355	764	1111	1506	1667	1419	1559	160	71	138	1259	788	1930	99	80	37	833	955	815	505.698692003642	1301.11378167212	1672.97674352245	1810.13028409573	1634.61599845418	1779.55604180477	91.0930064200903	38.3559975289241	90.7247265621828	952.579969681888	490.060274434026	1123.65394404458	61.987007158921	42.5885247789633	21.6220898268561	993.928157120911	1147.9520856664	1021.62993644541	114.490130817441	1474.2508095683	-3.68787525181759	4.4557114572777e-19	1.09218399240791e-16	909.620372381473	1459.62041411595	-0.682225360089005	1.36938864822183e-17	1.15473792071819e-16	1133.78659678777	1673.36883092217	-0.562364436454312
CT.G1_GM001133	719	1712	1587	1709	1295	1654	445	155	290	1619	521	1002	109	90	80	738	760	678	355.779452617771	1498.85105830613	1317.93915007736	1387.29811984211	1115.20990637368	1411.4144514605	189.399385011189	62.5979530299069	142.527307171348	915.748180174226	242.222512807031	436.110450217895	51.0205894954226	35.8177763007544	34.9493763666842	658.29393648589	682.947756348269	635.359014379286	274.719131408594	1229.86378270326	-2.16212265526885	9.02235203410756e-06	9.7168670061531e-05	760.439303885313	1462.86208103834	-0.943941320653215	2.40155820855384e-24	2.79020372758197e-23	1373.76193058573	1677.51083116199	-0.288764916584273
CT.G1_GM000298	815	2224	2474	669	576	562	349	108	512	338	177	694	1602	1738	1490	260	295	262	399.404971514908	1928.38341137391	2034.80133113405	537.845746185129	491.262053202687	474.962427548847	147.111920764849	43.1972474878837	249.214856465126	189.343238612305	81.4993103311859	299.152149570816	742.652028077073	685.030278493936	644.673171994595	229.689280006933	262.542605979785	243.161424467316	307.291954597734	445.092811144638	-0.535020913455885	0.326295583336445	0.433551460252762	285.59653600247	567.594380123561	-0.991137915740461	6.44720285170458e-21	6.47045505871073e-20	1906.81811754357	650.803066357354	1.55048603859456
CT.G1_GM002299	787	888	719	1122	1090	1144	890	822	813	863	787	879	899	963	901	519	531	521	134.375345474005	268.262874334507	206.034625210233	314.277638470631	323.896486780293	336.851098792012	130.707783290804	114.549484870159	137.874362331445	168.435217031227	126.253784023449	132.011126261305	145.201651238076	132.243789819301	135.821062602906	159.743700266128	164.649835307925	168.4690452688	774.301372986085	937.250221429408	-0.274853033923183	0.305154903786058	0.412164260612953	549.482878762904	1055.88979830911	-0.942345512892121	4.53443748310647e-31	6.60948244561376e-30	771.046070616467	1209.90905162018	-0.651314299486362
CT.G1_GM003346	703	1146	867	1415	1289	1266	711	601	656	1084	804	1055	491	614	487	626	632	669	129.116437417335	372.403345163633	267.246340573598	426.342288523161	412.015927203074	400.983957300448	112.321369875691	90.0901153481041	119.668034681002	227.579288322372	138.741717975313	170.433698631305	85.3050424845692	90.6982105630554	78.9682733301463	207.258362932382	210.797378602404	232.696503249268	604.832420278278	1101.25020919014	-0.863969304589313	0.00425430297397853	0.020641622030515	674.45234741498	1247.83911752379	-0.888229783284616	8.67720088139574e-29	1.17526158840497e-27	900.172717163271	1430.39740906469	-0.669178385513972
CT.G1_GM000816	1790	3469	1599	229	247	242	1000	835	1054	402	606	739	563	707	568	323	350	302	554.595479868092	1901.64891873629	831.453983832511	116.395057643037	133.184941981917	129.302149039464	266.495497505583	211.147639977925	324.348590737572	142.372657324567	176.40899607826	201.393074879029	165.005602980958	176.17604106702	155.370692625873	180.400334206053	196.930624030996	177.201652466866	891.919162862219	626.481725693838	0.50884810524806	0.0714250544663695	0.142061906449176	340.685511659727	226.0919803089	0.592548067054018	6.65633734245717e-07	2.02736802042402e-06	2273.43839391586	258.982281585998	3.13367069769885
CT.G1_GM000066	565	1244	991	2035	1717	1890	398	305	388	902	486	763	304	346	308	792	812	773	351.175162744516	1368.03897739686	1033.74984912357	2074.98767221956	1857.29340947445	2025.8357512152	212.777155087659	154.721848499963	239.527388721436	640.85403838011	283.815704931753	417.135049074707	178.737603298352	172.963944689198	169.014331685471	887.384925685322	916.543943355967	909.89728336327	336.571432178057	818.246275587889	-1.28095152748398	0.000387499723352724	0.00262676803617864	831.165935277735	1772.75298014572	-1.09298403417799	2.92737566337926e-48	5.79980382239735e-47	949.173205310004	2032.42970214126	-1.09934668236839
CT.G1_GM004657	800	385	360	345	326	331	1261	1327	1734	676	1133	892	1344	1577	1373	381	389	377	123.74389018513	105.365214068912	93.4550424109175	87.5444534710716	87.7579068231742	88.2935246758082	167.770440902343	167.525592404537	266.398012824207	119.524715117935	164.660146514481	121.359962091657	196.652761204225	196.186721372714	187.500222169959	106.235648780141	109.27109557386	110.436506046804	1339.32153933557	969.604812395319	0.465520515550592	0.0986948030895993	0.177586535238229	401.13258138907	315.117741056531	0.34809241192999	0.000874165469386041	0.00173934829433041	458.602568235953	361.143613152091	0.346793103440088
CT.G1_GM001012	964	1401	1702	1579	1418	1361	197	120	184	1079	430	1709	508	263	221	567	611	656	269.957155155388	694.158571257668	799.914970687183	725.39691072075	691.080943890287	657.26879907878	47.4515732962345	27.4268238018309	51.1780508812313	345.395358347722	113.138671323357	420.955968395656	134.570083917658	59.2349048968947	54.6396053732715	286.228179700948	310.728391774621	347.903804690424	155.026443783241	1203.69012195988	-2.95731497048429	6.42648162920934e-11	2.69231261609307e-09	642.148075904694	1369.4410005654	-1.09333940505207	1.96552829191557e-37	3.32402326052683e-36	1358.21679458999	1569.94318876362	-0.209671014558741
Novel00645	433	112	118	170	183	163	649	726	693	402	623	463	721	765	653	2433	2818	2826	82.2947820835684	37.6621555051452	37.638548829282	53.0040539485187	60.5299577672048	53.4243307008047	106.095186680341	112.61532264088	130.817470588933	87.3348743190477	111.249292959691	77.4002197982204	129.624373371069	116.936469178286	109.570856357061	833.562239786504	972.629214309855	1017.17128314456	634.536109272217	537.166388866806	0.23995624473933	0.341509787066137	0.448323045231639	2826.90902263054	162.421500680299	4.12202993752936	0	0	184.840470482935	186.074406820085	-0.00447925325566273
Novel00641	180	81	65	41	37	48	334	355	335	276	306	214	589	426	356	3637	3938	3717	51.0142501868403	40.6168994507983	30.9171048939732	19.0624458100083	18.2496947474894	23.4599629780162	81.4201786067614	82.1152495753612	94.3000492272033	89.4139596897348	81.4826676294641	53.3469476822232	157.906969735083	97.1030206070127	89.0771825264303	1858.12028482346	2026.82677364602	1995.0284515663	313.946483265254	294.110247281404	0.09592802345534	0.740237795466878	0.800313551626858	3948.92492531816	39.649052247166	6.63875584173729	0	0	95.3008112296101	45.4316110864723	1.07487365896994
CT.G1_GM000149	605	781	456	1109	1038	1016	1178	1001	1193	724	822	1126	859	987	862	405	389	323	118.596322830194	270.875439619248	150.01930590091	356.634339323951	354.11806335027	343.46037465454	198.622169238959	160.149795316191	232.276034189762	162.230183142378	151.395329021999	194.147158741636	159.285416259227	155.609869936367	149.183429331367	143.114089850474	138.480099967642	119.910137561745	1039.29886625041	971.564027814339	0.0971176583374958	0.724794134354112	0.788065730184883	390.011697888924	994.470398624771	-1.34966926174561	2.90844380695747e-49	5.83786655285037e-48	593.742058513394	1139.83106990111	-0.942190475782671
CT.G1_GM004138	526	983	1270	1911	1809	1868	581	387	552	887	581	1038	242	278	264	557	577	545	223.405414741836	738.693393703452	905.270007464921	1331.50990258865	1337.15390106106	1368.20730612054	212.251449386228	134.151451920705	232.860131509602	430.634493972089	231.850957036326	387.777051518597	97.2277686363076	94.9635376477593	98.9941085586331	426.456429879539	445.046799424715	438.371168537134	469.819504196515	936.461967393382	-0.994857987575395	0.00426391132648357	0.0206555324969892	587.075078096446	1757.52318756131	-1.58190525299757	3.95457382836788e-102	1.19850994936971e-100	945.544110462027	2014.15956890639	-1.09181022593394
CT.G1_GM003241	791	425	451	567	540	507	1156	1160	1059	664	1047	1079	1313	1471	1451	389	420	355	96.9108381804579	92.1271301521932	92.7339733570592	113.960589718598	115.13954371938	107.120084860883	121.820473068886	115.992608995243	128.866471189731	92.9910580166943	120.522285193152	116.277078309406	152.169493268601	144.948150124364	156.949794054389	85.9126249256702	93.4473682300928	82.3686122957035	1033.15020990252	1000.91496676235	0.0452676904547796	0.851220012051928	0.888633089242626	406.645268230786	507.463736874147	-0.319185713392945	0.00125624073404019	0.00244149389644255	504.297518890354	581.630162739281	-0.20458483606513
CT.G1_GM004919	811	773	949	1045	903	1000	663	660	797	665	683	956	1144	1085	989	550	609	555	173.67331503559	292.883212939006	341.071092602743	367.116828675684	336.538587917036	369.300012448638	122.121561731934	115.353994225348	169.519112909347	162.783779802434	137.422470954869	180.072308375081	231.742275130084	186.872810013576	186.98467029123	212.317821855148	236.83803578316	225.083030025234	654.814095078698	842.440458458879	-0.363578142279011	0.203470118278572	0.302197015223241	599.252700194528	926.552202019759	-0.628845306230569	1.55380226743792e-13	9.67688451806201e-13	817.952356037477	1062.15391815825	-0.378117459388132
CT.G1_GM003106	762	65	72	67	103	114	1672	1705	2017	629	1461	900	1402	1538	1246	395	330	331	72.1204554405579	10.8847784119954	11.4367452086898	10.4028911606535	16.9658487887753	18.6069599586935	136.115111635888	131.705628194772	189.608366741298	68.0505090134362	129.920748773394	74.9243180031745	125.52161111269	117.074945113127	104.11636639154	67.3925835489238	56.7204081470891	59.3292711296072	1665.34040241808	1056.63024005026	0.655617024629574	0.0286234410148342	0.0789043844079641	369.144823041894	89.7732302754307	2.04321232698979	1.11845919687154e-35	1.80665097711018e-34	227.394575843692	102.679877772019	1.15008269189633
CT.G1_GM004576	1230	1759	1580	1361	1096	1240	436	262	313	1006	644	1077	357	447	375	508	567	514	602.782963145199	1525.19173588431	1299.50933839604	1094.18245225405	934.762517899556	1047.95980455617	183.784519923995	104.793322609496	152.35205092497	563.548219065027	296.528564142846	464.246203296497	165.497362062119	176.184427207589	162.249959394613	448.777516321239	504.615788442501	477.041878535117	310.383177441698	1022.88249646287	-1.72008027202089	8.37214329968994e-07	1.17401588422197e-05	555.537649348264	1161.16234598586	-1.06385408211557	2.61711775984985e-33	4.05620124703817e-32	1507.41113325775	1331.46599160918	0.178399095507053
CT.G1_GM000091	728	835	842	1620	1500	1543	565	475	559	778	646	1054	452	560	529	688	671	654	319.861954763452	649.113183157522	620.882986385118	1167.67500795411	1146.98396042294	1169.13379975485	213.523773938902	170.333973970422	243.944553061971	390.740158197277	266.678826480148	407.332083217661	187.861006370523	197.889783240183	205.203304966759	544.918016016448	535.396645695303	544.184898873683	492.576140149109	914.398141704825	-0.892317502472803	0.00341425444181258	0.0173199927313142	703.912093715412	1466.21527772406	-1.05871042981906	3.80153775231153e-47	7.41178793619464e-46	782.540271501099	1680.48482674183	-1.10400397774712
CT.G1_GM000088	672	941	577	1084	1156	1042	985	920	820	765	856	858	723	835	851	528	598	479	122.539656262756	303.598592956809	176.583311923348	324.274224696175	366.85977616428	327.674153442621	154.493494452857	136.921507971931	148.514667370206	159.457908395116	146.658067835491	137.616805485831	124.713274987597	122.461055485843	137.00436881346	173.5612734793	198.029771700006	165.417109632302	833.050609661291	908.648489501272	-0.1248008755189	0.607696422077724	0.694121840539104	560.52537345025	1033.01822277814	-0.881304790065234	3.19709449638915e-22	3.37458836325765e-21	712.15479880408	1183.48214026376	-0.733925808310632
Novel00042	653	69	103	110	129	121	1287	1619	2333	660	1249	729	1596	1577	1449	382	302	315	129.164789048423	24.1480905004662	34.1927981550552	35.6943440695089	44.4074203978496	41.2746510679012	218.965698008357	261.369115388095	458.346380683871	149.228624719819	232.12301652772	126.833882205232	298.628220775966	250.880432182313	253.044448961765	136.209011584965	108.48253340864	117.999194160986	1632.11247614142	943.720532354395	0.789862076554994	0.0190142575254555	0.0605610031787898	349.266344960337	113.44137232218	1.62375965150804	2.70036082865346e-29	3.72333535878749e-28	214.770050512116	129.906562928082	0.728890620869129
CT.G1_GM000115	914	706	689	483	410	510	1147	1241	977	630	976	933	1066	1347	1298	435	465	422	102.607602422424	140.229953963092	129.813250923028	88.9521065775448	80.1036081611086	98.7348799802108	110.755000468281	113.705530057436	108.93715211879	80.8446223827532	102.945643194911	92.1280306248506	113.202899515386	121.620022069089	128.64873138677	88.0306932185162	94.7999733083131	89.7187728841307	1026.05645128556	912.92997102867	0.168258139765173	0.474786023342414	0.57785278074326	462.126989854752	441.112685803008	0.0671426492815423	0.518717953686749	0.583748403027625	722.767979184378	505.611903618719	0.514558161436378
Novel00222	876	78	994	1482	1242	1380	398	408	256	1125	604	1086	404	421	397	1086	1238	1172	312.217517052591	49.1870196491709	594.5741230682	866.517076609714	770.388219795122	848.202070549865	122.012074945371	118.683346633377	90.6235841691369	458.334897124999	202.262284293934	340.455053113866	136.207658310356	120.681137041928	124.922635402979	697.741421223859	801.301069221506	791.076167871463	321.639913736682	1065.98411555058	-1.72749627350667	1.35020731216253e-06	1.78570244440077e-05	1222.83909203327	1289.46167659175	-0.0768496621732282	0.333952166485482	0.400873561416495	593.868597732159	1478.36616431285	-1.31573466162917
CT.G1_GM001289	965	757	879	1106	1049	1062	568	527	444	870	580	1111	729	729	774	789	899	806	224.069108214353	310.994922261691	342.538985838968	421.294279424281	423.901583113455	425.251908639945	113.440880660281	99.8715405515873	102.396650876759	230.914480592543	126.534069448467	226.905765461262	160.121335121222	136.140185729929	158.66937259139	330.250281413158	379.084722422855	354.427363448301	469.666717796431	953.65831661377	-1.02116456133788	0.00170677927445639	0.00956046014064787	871.90973008054	1011.73937091883	-0.214520608525251	0.00627459554410943	0.0108695738316463	822.458515043118	1159.49955820653	-0.496649443016504
CT.G1_GM003335	1128	1552	2002	1529	1393	1411	250	142	137	612	564	1576	326	281	271	492	523	450	393.772552469594	958.585387500738	1172.91590224017	875.627896629343	846.296092222931	849.435558770389	75.0659406501172	40.4576960236597	47.5012477915657	244.210878884575	184.986593405543	483.915300651919	107.651712584975	78.8945128974683	83.5224265858953	309.608563735373	331.558333514103	297.49959910777	161.33100032197	993.639689425122	-2.62262160589314	1.4723003635873e-10	5.56929421485368e-09	511.855874881981	1362.11746569428	-1.41171465613076	3.00336697134658e-69	7.23882385771014e-68	1560.96224395864	1561.32116002674	-0.000914504956245756
CT.G1_GM004274	1212	973	900	608	521	586	885	869	798	900	766	897	851	931	877	688	713	664	253.164024185413	359.59608695702	315.506521254071	208.342903665724	189.396509923827	211.088254656503	159.00442936724	148.147937119193	165.558076394033	214.891443570082	150.332524271177	164.804328253663	168.14963645068	156.405920892907	161.73217810343	259.059384663557	270.464841881258	262.666677011873	781.210611207653	953.126061953849	-0.286146483435441	0.296788208898183	0.403531871339709	721.949218129931	539.010275328434	0.42135743826516	1.69454893334084e-06	4.90266000468459e-06	966.99815800016	617.901940278826	0.645291096554514
CT.G1_GM003362	623	475	526	2170	1728	2102	163	145	160	1117	556	1349	148	142	118	1021	1066	1006	572.116219850637	771.778311312067	810.678057333984	3269.12638196205	2761.68938016645	3328.86365815775	128.750937339927	108.677759779327	145.936627659759	1172.53720044322	479.728825835037	1089.6448315338	128.565644477762	104.87903827324	95.6699820632163	1690.18201720417	1777.76903156774	1749.57161635847	143.95793224587	1137.34644340259	-2.98200261732926	3.42446849219875e-15	3.74734695003464e-13	1081.51229917692	1884.91192201052	-0.801622883407024	6.5656631882773e-23	7.11415752896171e-22	510.853727165623	2161.20394654061	-2.08239152721382
CT.G1_GM004387	784	426	529	572	568	553	1080	1179	1327	729	1012	991	1027	1161	1135	526	476	520	137.786688205795	132.465732227595	156.031876388469	164.916075197469	173.729837205394	167.603627029017	163.260655471869	169.114741314634	231.638226771546	146.4522238179	167.107722847003	153.193963745238	170.737392515511	164.10717024418	176.110208799449	166.64353280503	151.921790373153	173.074096277869	1106.04903735129	988.339189973843	0.162041508683237	0.525519509322088	0.62386353218244	532.634537577769	532.62559402632	-0.000206693253356096	0.998244938344048	0.998408023614158	531.390897081998	610.327071343992	-0.199395119015596
CT.G1_GM004083	795	547	657	906	978	947	696	710	723	922	718	1150	834	857	760	760	805	801	198.135827589978	241.204806217654	274.806951421883	370.424620833544	424.198977480233	407.017372155251	149.20099022205	144.421115390081	178.970846264954	262.666113974866	168.129971158822	252.098652710763	196.620563865135	171.783261713876	167.227211612717	341.445188861162	364.345729105757	378.064527218226	654.078107236488	1034.37440364744	-0.660828373084472	0.027035245830588	0.0759115915806346	827.761263153759	891.42445509655	-0.106722039778171	0.19993736768162	0.255589176226118	624.975738095065	1021.11536431717	-0.709296147414467
CT.G1_GM000845	1016	1288	1482	1107	950	1117	564	455	432	781	566	971	575	692	643	642	666	610	253.835720619219	569.347789533868	621.403497481711	453.714243286743	413.064158296104	481.25946622265	121.200584644966	92.7784019211445	107.199037523602	223.042336887195	132.861842343384	213.380662486998	135.891995541752	139.049445730532	141.829794570412	289.138270126375	302.172666344031	288.619981443769	443.836363079234	861.586597281793	-0.956317095306553	0.00241376071816705	0.0129132954030907	670.455662554005	997.782324133891	-0.573582060351841	1.43979428611257e-11	7.5595374095893e-11	1248.79012973237	1143.73114308574	0.126008224841443
CT.G1_GM001727	660	580	841	1402	1290	1370	217	185	168	991	610	1612	683	702	642	803	901	868	286.282806367663	445.125085619448	612.228843379862	997.642878348265	973.813786313127	1024.7996770979	80.9613321421962	65.4936991069253	72.3783572499782	491.362748189315	248.602776651541	615.025563446541	280.245750569079	244.902140255541	245.857708683336	627.882525431719	709.737969007709	713.031285025615	174.211353847591	1189.0164336508	-2.77058078672071	7.12828434777741e-14	5.52938309913671e-12	899.739990176569	1277.32672711456	-0.505752706806398	5.10962268943633e-11	2.54987466709736e-10	672.583515563496	1463.96137803457	-1.12341433879422
Novel00637	244	43	32	33	31	19	522	574	368	243	481	320	749	738	536	2864	3394	3328	44.7873407102526	13.9648621212832	9.85784280893072	9.93699686640949	9.90289152864559	6.01431448844925	82.4142924680922	85.9911593316228	67.0905540964041	50.9857681959075	82.9536187357772	51.6644997131134	130.051171882442	108.949677780134	86.8615773012562	947.654402794511	1131.35579654897	1156.87463154282	443.819584818321	371.953181445767	0.254041607924752	0.369260921595321	0.475784467522315	3354.59035709505	26.050495096545	7.00604222343253	0	0	84.224097977321	29.8765038476109	1.5022780025989
CT.G1_GM004136	544	1315	1150	1937	2021	1855	387	219	278	1229	487	1218	112	130	138	486	487	500	187.973261253426	803.943773135884	666.901166582993	1098.00055612984	1215.34161241	1105.37127115898	115.020360097978	61.7614883103602	95.4091622102719	485.429653725211	158.106945117453	370.187086313041	36.6085224953628	36.1280621218155	42.099189464072	302.72268497185	305.596274809862	327.193532728696	271.681824079717	1119.97455059251	-2.04307382997826	1.12035518762998e-06	1.52229192678415e-05	515.386862868685	1829.35191546243	-1.82784021755943	6.36676669772512e-116	2.07326307039751e-114	1028.19452566959	2095.95075215721	-1.02827214818498
CT.G1_GM000824	517	589	601	1641	1540	1598	245	175	175	1470	619	1178	330	314	238	932	1144	1186	275.915671582097	556.165271041847	538.302947094613	1436.7134885535	1430.34704844645	1470.71893125147	112.465285740511	76.2255094317901	92.7624015801968	896.768621055461	310.385399584726	552.978079095611	166.596842975111	134.7781874484	112.139923069751	896.62998519984	1108.75034480613	1198.69320728575	182.062334220692	1255.55550316439	-2.78518679577971	2.10137257113926e-12	1.21483123735296e-10	1142.28658116053	1502.96737489454	-0.39622617555978	9.61267875011776e-06	2.51705813978704e-05	555.371775708752	1722.48495119296	-1.63487595490778
CT.G1_GM004102	672	1074	1113	1207	1132	1104	500	346	368	1127	513	1069	853	872	633	617	673	613	212.073275080126	599.685707053979	589.492514551156	624.884429207929	621.724490448119	600.831683411174	135.7229391321	89.1187795897263	115.348671955221	406.553617368075	152.11037780656	296.736640293047	254.643563636682	221.328475832718	176.367212827511	351.005042140626	385.7035646269	366.365588179527	372.019716927747	1031.86354186472	-1.47112834688734	0.000130830434794837	0.0010059333807061	665.293837722554	1082.51214908188	-0.70232148822177	6.12618024238875e-19	5.55621858428206e-18	955.908811004294	1240.73749615443	-0.377222418969428
CT.G1_GM003225	756	830	1056	1276	1134	1179	499	362	510	1110	632	1126	497	573	393	839	915	798	315.828386607545	613.493837973949	740.388636542887	874.491924596919	824.474634370902	849.396082730432	179.306689840119	123.428200775944	211.615586368313	530.065560806201	248.068290703352	413.756239941192	196.405098274942	192.525440755394	144.950389953587	631.833789920711	694.180449709261	631.349422456248	424.063647403811	1082.03427312302	-1.3511330103261	0.000172139776723866	0.00128486303503514	891.82856395114	1128.05108170926	-0.338947981652773	1.08012062044034e-05	2.80309386957855e-05	865.010625067134	1293.11259075239	-0.581178393993903
CT.G1_GM000087	325	257	117	2934	2664	2795	549	548	553	252	427	594	534	543	505	301	278	291	111.92080946115	156.589757374106	67.6207219876968	1657.53746624596	1596.60167290873	1659.87879243891	162.617173158635	154.022618170012	189.14755100589	99.1985366534323	138.159313375603	179.924674739921	173.954529099134	150.394325129496	153.538159773064	186.855333194829	173.857806323581	189.783302818209	506.668294784823	452.71670601457	0.161070745278113	0.592277289311607	0.681847685309323	304.364299957191	2638.71764302268	-3.11643573869435	0	0	212.665011944899	3024.50061134126	-3.82939046851288
CT.G1_GM000270	942	466	644	493	463	486	995	1042	1492	656	872	778	1342	1321	1205	429	401	433	193.202929228735	169.103060175486	221.674190582516	165.876737846535	165.264157066117	171.896152273276	175.530449871107	174.424298225165	303.934315643712	153.795591431261	168.036682361163	140.352192266416	260.364831321665	217.906286465886	218.196270007596	158.610384101367	149.358208093045	168.185375867605	1096.98205839859	837.915166781345	0.388433266549772	0.186107591961896	0.281527357082818	442.003669565033	453.526500625642	-0.037520247025799	0.703462256527851	0.752243831347337	624.671603702097	519.75615467907	0.265742377321095
CT.G1_GM000530	1125	1373	2034	1342	1111	1178	290	228	286	597	509	1371	506	524	372	487	520	540	523.633713390417	1130.70252322896	1588.88507835931	1024.71562003626	899.961673567529	945.556426394064	116.101988205515	86.6136590929052	132.217585093799	317.633757503467	222.596160859152	561.292620299307	222.788411321054	196.16002257781	152.867614710716	408.616180322836	439.541959024433	475.999358572431	247.995041245774	898.961732198071	-1.85845272901736	1.04239015461879e-06	1.42903061912839e-05	541.465841209151	1140.44489365278	-1.07541484890979	4.00778324072131e-34	6.32362087621027e-33	1506.07428096526	1307.68971173945	0.203198200163986
CT.G1_GM001433	859	559	473	327	340	347	1093	1129	1549	532	975	706	1595	1657	1348	348	262	292	172.02619130621	198.068751684841	158.975064968238	107.429839195021	118.49914184435	119.838942350032	188.273047969578	184.532053082928	308.106554803429	121.784014437656	183.455541886323	124.360629306985	302.154522999063	266.887391356736	238.335521230644	125.629657276877	95.2850178513825	110.744404358546	1170.29805684136	791.158193725478	0.56412507652185	0.0569081160482789	0.121636880064127	315.480343435518	319.227356144553	-0.0167422597123196	0.891822514789794	0.913457827596306	577.393658141377	365.701905323143	0.659347173678861
[truncated: 5,527 more rows]
[truncated: 31 more columns]
